# Supplementary material for: Ecology and genetics affect relative invasion success of two Echium species in southern Australia
Source: Sci Rep. 2017 Feb 17;7:42792. doi: 10.1038/srep42792 (PMC5314367; doi:10.1038/srep42792)
Supplement: Supplementary Information [file srep42792-s2.zip]

Archive with 1 entries (1 files):
- Appendix_1_cpDNA_seq_for_analysis.fas
