# Supplementary material for: Ecology and genetics affect relative invasion success of two Echium species in southern Australia
Source: Sci Rep. 2017 Feb 17;7:42792. doi: 10.1038/srep42792 (PMC5314367; doi:10.1038/srep42792)
Supplement: Supplementary Information [file srep42792-s2.zip › Appendix_1_cpDNA_seq_for_analysis.fas]

>ww17628_Echium-vulgare_Adaminaby_Australia
ATAAGACTCTGTCTTAGTGTATAGGAGTTATTGAAGAAAATAAAGGAACAATACTCACCT
TCTAAGAAGGTGAGTATTGTTCCTTTATTTTCTTTTTTTT-CCTTACAAAAGAAAAAGGA
GAAAAGGGGG-TTCATGATTGAGGATCTCATTTGTTCTGTTT-GGAATTTCTACAATTTC
CGTCCCTTAATAT-ATATTTA--ATAAAAAAATAGATTTATA-TTAATGAGCCTTGGTAT
GGAAACCTACTAAGTGACAACTTTCAAATTCAGAGAAACCCTGGAATTAATAAAAAAGGG
CAATCCTGAGCCAAATCCGGTTTTCCGAAAACAAACAAAAGTTGAAAAAGAAAAAAGGAT
AGGTGCAGAGACTCAATGGAAGCTGTTCTAACAAATGGAGTTGACTGCTTTGGTCGACGA
ATCTTTCTCATAAAGTGTGAAAGTATATACATTTGTATTGAATACTTTATCAAATGAAAT
GATTAATGACTCCCAAAATATAGAAGAGTTGGTGTTAATCAATTCCACATAGAAGAAAGA
AGTCGAGTATTCATTGATCAAATTATTCACTCCATAGTCCGATAGATCTTTTGAAGAATT
GATTAATCGGACGAGAATAAAGATAGAGTCCCGTTCTACATGTCAATACCGGCAACAATG
AAATTTTTAGTAATAGGAAAATCCGTCGACTTCAAAAGCCTATTTGACATCCCAACGATT
TCTCCTATATCTATTTTCGTTAGTGGTTCCAAATTCCTCACCTTTCTCATTCACTCTATT
CTTTTACAAACGGATCTGGCCGGAAACGCCTTTCATCTTACACAAGTCTTGTATGATACA
CATACAAATGACCATCTTTGAACAAGGAATGAATCGCCTTTTGAATTTGAATGATTCACA
ATGGATATCATTTCTCAGACTGAAACTTACAAAGTCGTCTTATTGAAGATCCAAAAAATT
ACAGTACCCGAAAGTTGGGAATCTTCTTTCATACTTTTAATTGACATAGACCCCAGTCAT
CTAATAAAATAAGGATGATACATTGGGAGTGGTCGGGATAGCTCAGCTGGTAGAGCAGAG
GACTGAAAATC
>ww17629_Echium-vulgare_Adaminaby_Australia
ATAAGACTCTGTCTTAGTGTATAGGAGTTATTGAAGAAAATAAAGGAACAATACTCACCT
TCTAAGAAGGTGAGTATTGTTCCTTTATTTTCTTTTTTTT-CCTTACAAAAGAAAAAGGA
GAAAAGGGGG-TTCATGATTGAGGATCTCATTTGTTCTGTTT-GGAATTTCTACAATTTC
CGTCCCTTAATAT-ATATTTA--ATAAAAAAATAGATTTATA-TTAATGAGCCTTGGTAT
GGAAACCTACTAAGTGACAACTTTCAAATTCAGAGAAACCCTGGAATTAATAAAAAAGGG
CAATCCTGAGCCAAATCCGGTTTTCCGAAAACAAACAAAAGTTGAAAAAGAAAAAAGGAT
AGGTGCAGAGACTCAATGGAAGCTGTTCTAACAAATGGAGTTGACTGCTTTGGTCGACGA
ATCTTTCTCATAAAGTGTGAAAGTATATACATTTGTATTGAATACTTTATCAAATGAAAT
GATTAATGACTCCCAAAATATAGAAGAGTTGGTGTTAATCAATTCCACATAGAAGAAAGA
AGTCGAGTATTCATTGATCAAATTATTCACTCCATAGTCCGATAGATCTTTTGAAGAATT
GATTAATCGGACGAGAATAAAGATAGAGTCCCGTTCTACATGTCAATACCGGCAACAATG
AAATTTTTAGTAATAGGAAAATCCGTCGACTTCAAAAGCCTATTTGACATCCCAACGATT
TCTCCTATATCTATTTTCGTTAGTGGTTCCAAATTCCTCACCTTTCTCATTCACTCTATT
CTTTTACAAACGGATCTGGCCGGAAACGCCTTTCATCTTACACAAGTCTTGTATGATACA
CATACAAATGACCATCTTTGAACAAGGAATGAATCGCCTTTTGAATTTGAATGATTCACA
ATGGATATCATTTCTCAGACTGAAACTTACAAAGTCGTCTTATTGAAGATCCAAAAAATT
ACAGTACCCGAAAGTTGGGAATCTTCTTTCATACTTTTAATTGACATAGACCCCAGTCAT
CTAATAAAATAAGGATGATACATTGGGAGTGGTCGGGATAGCTCAGCTGGTAGAGCAGAG
GACTGAAAATC
>ww17630_Echium-vulgare_Adaminaby_Australia
ATAAGACTCTGTCTTAGTGTATAGGAGTTATTGAAGAAAATAAAGGAACAATACTCACCT
TCTAAGAAGGTGAGTATTGTTCCTTTATTTTCTTTTTTTT-CCTTACAAAAGAAAAAGGA
GAAAAGGGGG-TTCATGATTGAGGATCTCATTTGTTCTGTTT-GGAATTTCTACAATTTC
CGTCCCTTAATAT-ATATTTA--ATAAAAAAATAGATTTATA-TTAATGAGCCTTGGTAT
GGAAACCTACTAAGTGACAACTTTCAAATTCAGAGAAACCCTGGAATTAATAAAAAAGGG
CAATCCTGAGCCAAATCCGGTTTTCCGAAAACAAACAAAAGTTGAAAAAGAAAAAAGGAT
AGGTGCAGAGACTCAATGGAAGCTGTTCTAACAAATGGAGTTGACTGCTTTGGTCGACGA
ATCTTTCTCATAAAGTGTGAAAGTATATACATTTGTATTGAATACTTTATCAAATGAAAT
GATTAATGACTCCCAAAATATAGAAGAGTTGGTGTTAATCAATTCCACATAGAAGAAAGA
AGTCGAGTATTCATTGATCAAATTATTCACTCCATAGTCCGATAGATCTTTTGAAGAATT
GATTAATCGGACGAGAATAAAGATAGAGTCCCGTTCTACATGTCAATACCGGCAACAATG
AAATTTTTAGTAATAGGAAAATCCGTCGACTTCAAAAGCCTATTTGACATCCCAACGATT
TCTCCTATATCTATTTTCGTTAGTGGTTCCAAATTCCTCACCTTTCTCATTCACTCTATT
CTTTTACAAACGGATCTGGCCGGAAACGCCTTTCATCTTACACAAGTCTTGTATGATACA
CATACAAATGACCATCTTTGAACAAGGAATGAATCGCCTTTTGAATTTGAATGATTCACA
ATGGATATCATTTCTCAGACTGAAACTTACAAAGTCGTCTTATTGAAGATCCAAAAAATT
ACAGTACCCGAAAGTTGGGAATCTTCTTTCATACTTTTAATTGACATAGACCCCAGTCAT
CTAATAAAATAAGGATGATACATTGGGAGTGGTCGGGATAGCTCAGCTGGTAGAGCAGAG
GACTGAAAATC
>ww17631_Echium-vulgare_Adaminaby_Australia
ATAAGACTCTGTCTTAGTGTATAGGAGTTATTGAAGAAAATAAAGGAACAATACTCACCT
TCTAAGAAGGTGAGTATTGTTCCTTTATTTTCTTTTTTTT-CCTTACAAAAGAAAAAGGA
GAAAAGGGGG-TTCATGATTGAGGATCTCATTTGTTCTGTTT-GGAATTTCTACAATTTC
CGTCCCTTAATAT-ATATTTA--ATAAAAAAATAGATTTATA-TTAATGAGCCTTGGTAT
GGAAACCTACTAAGTGACAACTTTCAAATTCAGAGAAACCCTGGAATTAATAAAAAAGGG
CAATCCTGAGCCAAATCCGGTTTTCCGAAAACAAACAAAAGTTGAAAAAGAAAAAAGGAT
AGGTGCAGAGACTCAATGGAAGCTGTTCTAACAAATGGAGTTGACTGCTTTGGTCGACGA
ATCTTTCTCATAAAGTGTGAAAGTATATACATTTGTATTGAATACTTTATCAAATGAAAT
GATTAATGACTCCCAAAATATAGAAGAGTTGGTGTTAATCAATTCCACATAGAAGAAAGA
AGTCGAGTATTCATTGATCAAATTATTCACTCCATAGTCCGATAGATCTTTTGAAGAATT
GATTAATCGGACGAGAATAAAGATAGAGTCCCGTTCTACATGTCAATACCGGCAACAATG
AAATTTTTAGTAATAGGAAAATCCGTCGACTTCAAAAGCCTATTTGACATCCCAACGATT
TCTCCTATATCTATTTTCGTTAGTGGTTCCAAATTCCTCACCTTTCTCATTCACTCTATT
CTTTTACAAACGGATCTGGCCGGAAACGCCTTTCATCTTACACAAGTCTTGTATGATACA
CATACAAATGACCATCTTTGAACAAGGAATGAATCGCCTTTTGAATTTGAATGATTCACA
ATGGATATCATTTCTCAGACTGAAACTTACAAAGTCGTCTTATTGAAGATCCAAAAAATT
ACAGTACCCGAAAGTTGGGAATCTTCTTTCATACTTTTAATTGACATAGACCCCAGTCAT
CTAATAAAATAAGGATGATACATTGGGAGTGGTCGGGATAGCTCAGCTGGTAGAGCAGAG
GACTGAAAATC
>ww19586_Echium-vulgare_Adaminaby_Australia
ATAAGACTCTGTCTTAGTGTATAGGAGTTATTGAAGAAAATAAAGGAACAATACTCACCT
TCTAAGAAGGTGAGTATTGTTCCTTTATTTTCTTTTTTTT-CCTTACAAAAGAAAAAGGA
GAAAAGGGGG-TTCATGATTGAGGATCTCATTTGTTCTGTTT-GGAATTTCTACAATTTC
CGTCCCTTAATAT-ATATTTA--ATAAAAAAATAGATTTATA-TTAATGAGCCTTGGTAT
GGAAACCTACTAAGTGACAACTTTCAAATTCAGAGAAACCCTGGAATTAATAAAAAAGGG
CAATCCTGAGCCAAATCCGGTTTTCCGAAAACAAACAAAAGTTGAAAAAGAAAAAAGGAT
AGGTGCAGAGACTCAATGGAAGCTGTTCTAACAAATGGAGTTGACTGCTTTGGTCGACGA
ATCTTTCTCATAAAGTGTGAAAGTATATACATTTGTATTGAATACTTTATCAAATGAAAT
GATTAATGACTCCCAAAATATAGAAGAGTTGGTGTTAATCAATTCCACATAGAAGAAAGA
AGTCGAGTATTCATTGATCAAATTATTCACTCCATAGTCCGATAGATCTTTTGAAGAATT
GATTAATCGGACGAGAATAAAGATAGAGTCCCGTTCTACATGTCAATACCGGCAACAATG
AAATTTTTAGTAATAGGAAAATCCGTCGACTTCAAAAGCCTATTTGACATCCCAACGATT
TCTCCTATATCTATTTTCGTTAGTGGTTCCAAATTCCTCACCTTTCTCATTCACTCTATT
CTTTTACAAACGGATCTGGCCGGAAACGCCTTTCATCTTACACAAGTCTTGTATGATACA
CATACAAATGACCATCTTTGAACAAGGAATGAATCGCCTTTTGAATTTGAATGATTCACA
ATGGATATCATTTCTCAGACTGAAACTTACAAAGTCGTCTTATTGAAGATCCAAAAAATT
ACAGTACCCGAAAGTTGGGAATCTTCTTTCATACTTTTAATTGACATAGACCCCAGTCAT
CTAATAAAATAAGGATGATACATTGGGAGTGGTCGGGATAGCTCAGCTGGTAGAGCAGAG
GACTGAAAATC
>ww19587_Echium-vulgare_Adaminaby_Australia
ATAAGACTCTGTCTTAGTGTATAGGAGTTATTGAAGAAAATAAAGGAACAATACTCACCT
TCTAAGAAGGTGAGTATTGTTCCTTTATTTTCTTTTTTTT-CCTTACAAAAGAAAAAGGA
GAAAAGGGGG-TTCATGATTGAGGATCTCATTTGTTCTGTTT-GGAATTTCTACAATTTC
CGTCCCTTAATAT-ATATTTA--ATAAAAAAATAGATTTATA-TTAATGAGCCTTGGTAT
GGAAACCTACTAAGTGACAACTTTCAAATTCAGAGAAACCCTGGAATTAATAAAAAAGGG
CAATCCTGAGCCAAATCCGGTTTTCCGAAAACAAACAAAAGTTGAAAAAGAAAAAAGGAT
AGGTGCAGAGACTCAATGGAAGCTGTTCTAACAAATGGAGTTGACTGCTTTGGTCGACGA
ATCTTTCTCATAAAGTGTGAAAGTATATACATTTGTATTGAATACTTTATCAAATGAAAT
GATTAATGACTCCCAAAATATAGAAGAGTTGGTGTTAATCAATTCCACATAGAAGAAAGA
AGTCGAGTATTCATTGATCAAATTATTCACTCCATAGTCCGATAGATCTTTTGAAGAATT
GATTAATCGGACGAGAATAAAGATAGAGTCCCGTTCTACATGTCAATACCGGCAACAATG
AAATTTTTAGTAATAGGAAAATCCGTCGACTTCAAAAGCCTATTTGACATCCCAACGATT
TCTCCTATATCTATTTTCGTTAGTGGTTCCAAATTCCTCACCTTTCTCATTCACTCTATT
CTTTTACAAACGGATCTGGCCGGAAACGCCTTTCATCTTACACAAGTCTTGTATGATACA
CATACAAATGACCATCTTTGAACAAGGAATGAATCGCCTTTTGAATTTGAATGATTCACA
ATGGATATCATTTCTCAGACTGAAACTTACAAAGTCGTCTTATTGAAGATCCAAAAAATT
ACAGTACCCGAAAGTTGGGAATCTTCTTTCATACTTTTAATTGACATAGACCCCAGTCAT
CTAATAAAATAAGGATGATACATTGGGAGTGGTCGGGATAGCTCAGCTGGTAGAGCAGAG
GACTGAAAATC
>ww21244_Echium-vulgare_Adaminaby_Australia
ATAAGACTCTGTCTTAGTGTATAGGAGTTATTGAAGAAAATAAAGGAACAATACTCACCT
TCTTAGAAGGTGAGTATTGTTCCTTTATTTTCTTTTTTTT-CCTTACAAAAGAAAAAGGA
GAAAAGGGGG-TTCATGATTGAGGATCTCATTTGTTCTGTTT-GGAATTTCTACAATTTC
CGTCCCTTAATAT-ATATTTA--ATAAAAAAATAGATTTATA-TTAATGAGCCTTGGTAT
GGAAACCTACTAAGTGACAACTTTCAAATTCAGAGAAACCCTGGAATTAATAAAAATGGG
CAATCCTGAGCCAAATCCGGTTTTCCGAAAACAAACAAAAGTTGAAAAAGAAAAAAGGAT
AGGTGCAGAGACTCAATGGAAGCTGTTCTAACAAATGGAGTTGACTGCTTTGTTCGACGA
ATCTTTCTCATAAAGTGTGAAAGTATATACATTTGTATTGAATACTTTATCAAATGAAAT
GATTAATGACTCCCAAAATATAGAAGAGTTGGTGTTAATCAATTCCACATAGAAGAAAGA
AGTCGAGTATTCATTGATCAAATTATTCACTCCATAGTCCGATAGATCTTTTGAAGAATT
GATTAATCGGACGAGAATAAAGATAGAGTCCCGTTCTACATGTCAATACCGGCAACAATG
AAATTTTTAGTAATAGGAAAATCCGTCGACTTCAAAAGCCTATTTGACATCCCAACGATT
TCTCCTATATCTATTTTCGTTAGTGGTTCCAAATTCCTCACCTTTCTCATTCACTCTATT
CTTTTACAAACGGATCTGGCCGGAAACGCCTTTCATCTTACACAAGTCTTGTATGATACA
CATACAAATGACCATCTTTGAACAAGGAATGAATCGCCTTTTGAATTTGAATGATTCACA
ATGGATATCATTTCTCAGACTGAAACTTACAAAGTCGTCTTATTGAAGATCCAAGAAATT
ACAGTACCCGAAAGTTGGGAATCTTCTTTCATACTTTTAATTGACATAGACCCCAGTCAT
CTAATAAAATAAGGATGATACATTGGGAGTGGTCGGGATAGCTCAGCTGGTAGAGCAGAG
GACTGAAAATC
>ww17632_Echium-vulgare_Cooma_Australia
ATAAGACTCTGTCTTAGTGTATAGGAGTTATTGAAGAAAATAAAGGAACAATACTCACCT
TCTAAGAAGGTGAGTATTGTTCCTTTATTTTCTTTTTTTT-CCTTACAAAAGAAAAAGGA
GAAAAGGGGG-TTCATGATTGAGGATCTCATTTGTTCTGTTT-GGAATTTCTACAATTTC
CGTCCCTTAATAT-ATATTTA--ATAAAAAAATAGATTTATA-TTAATGAGCCTTGGTAT
GGAAACCTACTAAGTGACAACTTTCAAATTCAGAGAAACCCTGGAATTAATAAAAAAGGG
CAATCCTGAGCCAAATCCGGTTTTCCGAAAACAAACAAAAGTTGAAAAAGAAAAAAGGAT
AGGTGCAGAGACTCAATGGAAGCTGTTCTAACAAATGGAGTTGACTGCTTTGGTCGACGA
ATCTTTCTCATAAAGTGTGAAAGTATATACATTTGTATTGAATACTTTATCAAATGAAAT
GATTAATGACTCCCAAAATATAGAAGAGTTGGTGTTAATCAATTCCACATAGAAGAAAGA
AGTCGAGTATTCATTGATCAAATTATTCACTCCATAGTCCGATAGATCTTTTGAAGAATT
GATTAATCGGACGAGAATAAAGATAGAGTCCCGTTCTACATGTCAATACCGGCAACAATG
AAATTTTTAGTAATAGGAAAATCCGTCGACTTCAAAAGCCTATTTGACATCCCAACGATT
TCTCCTATATCTATTTTCGTTAGTGGTTCCAAATTCCTCACCTTTCTCATTCACTCTATT
CTTTTACAAACGGATCTGGCCGGAAACGCCTTTCATCTTACACAAGTCTTGTATGATACA
CATACAAATGACCATCTTTGAACAAGGAATGAATCGCCTTTTGAATTTGAATGATTCACA
ATGGATATCATTTCTCAGACTGAAACTTACAAAGTCGTCTTATTGAAGATCCAAAAAATT
ACAGTACCCGAAAGTTGGGAATCTTCTTTCATACTTTTAATTGACATAGACCCCAGTCAT
CTAATAAAATAAGGATGATACATTGGGAGTGGTCGGGATAGCTCAGCTGGTAGAGCAGAG
GACTGAAAATC
>ww17633_Echium-vulgare_Cooma_Australia
ATAAGACTCTGTCTTAGTGTATAGGAGTTATTGAAGAAAATAAAGGAACAATACTCACCT
TCTAAGAAGGTGAGTATTGTTCCTTTATTTTCTTTTTTTT-CCTTACAAAAGAAAAAGGA
GAAAAGGGGG-TTCATGATTGAGGATCTCATTTGTTCTGTTT-GGAATTTCTACAATTTC
CGTCCCTTAATAT-ATATTTA--ATAAAAAAATAGATTTATA-TTAATGAGCCTTGGTAT
GGAAACCTACTAAGTGACAACTTTCAAATTCAGAGAAACCCTGGAATTAATAAAAAAGGG
CAATCCTGAGCCAAATCCGGTTTTCCGAAAACAAACAAAAGTTGAAAAAGAAAAAAGGAT
AGGTGCAGAGACTCAATGGAAGCTGTTCTAACAAATGGAGTTGACTGCTTTGGTCGACGA
ATCTTTCTCATAAAGTGTGAAAGTATATACATTTGTATTGAATACTTTATCAAATGAAAT
GATTAATGACTCCCAAAATATAGAAGAGTTGGTGTTAATCAATTCCACATAGAAGAAAGA
AGTCGAGTATTCATTGATCAAATTATTCACTCCATAGTCCGATAGATCTTTTGAAGAATT
GATTAATCGGACGAGAATAAAGATAGAGTCCCGTTCTACATGTCAATACCGGCAACAATG
AAATTTTTAGTAATAGGAAAATCCGTCGACTTCAAAAGCCTATTTGACATCCCAACGATT
TCTCCTATATCTATTTTCGTTAGTGGTTCCAAATTCCTCACCTTTCTCATTCACTCTATT
CTTTTACAAACGGATCTGGCCGGAAACGCCTTTCATCTTACACAAGTCTTGTATGATACA
CATACAAATGACCATCTTTGAACAAGGAATGAATCGCCTTTTGAATTTGAATGATTCACA
ATGGATATCATTTCTCAGACTGAAACTTACAAAGTCGTCTTATTGAAGATCCAAAAAATT
ACAGTACCCGAAAGTTGGGAATCTTCTTTCATACTTTTAATTGACATAGACCCCAGTCAT
CTAATAAAATAAGGATGATACATTGGGAGTGGTCGGGATAGCTCAGCTGGTAGAGCAGAG
GACTGAAAATC
>ww17634_Echium-vulgare_Cooma_Australia
ATAAGACTCTGTCTTAGTGTATAGGAGTTATTGAAGAAAATAAAGGAACAATACTCACCT
TCTAAGAAGGTGAGTATTGTTCCTTTATTTTCTTTTTTTT-CCTTACAAAAGAAAAAGGA
GAAAAGGGGG-TTCATGATTGAGGATCTCATTTGTTCTGTTT-GGAATTTCTACAATTTC
CGTCCCTTAATAT-ATATTTA--ATAAAAAAATAGATTTATA-TTAATGAGCCTTGGTAT
GGAAACCTACTAAGTGACAACTTTCAAATTCAGAGAAACCCTGGAATTAATAAAAAAGGG
CAATCCTGAGCCAAATCCGGTTTTCCGAAAACAAACAAAAGTTGAAAAAGAAAAAAGGAT
AGGTGCAGAGACTCAATGGAAGCTGTTCTAACAAATGGAGTTGACTGCTTTGGTCGACGA
ATCTTTCTCATAAAGTGTGAAAGTATATACATTTGTATTGAATACTTTATCAAATGAAAT
GATTAATGACTCCCAAAATATAGAAGAGTTGGTGTTAATCAATTCCACATAGAAGAAAGA
AGTCGAGTATTCATTGATCAAATTATTCACTCCATAGTCCGATAGATCTTTTGAAGAATT
GATTAATCGGACGAGAATAAAGATAGAGTCCCGTTCTACATGTCAATACCGGCAACAATG
AAATTTTTAGTAATAGGAAAATCCGTCGACTTCAAAAGCCTATTTGACATCCCAACGATT
TCTCCTATATCTATTTTCGTTAGTGGTTCCAAATTCCTCACCTTTCTCATTCACTCTATT
CTTTTACAAACGGATCTGGCCGGAAACGCCTTTCATCTTACACAAGTCTTGTATGATACA
CATACAAATGACCATCTTTGAACAAGGAATGAATCGCCTTTTGAATTTGAATGATTCACA
ATGGATATCATTTCTCAGACTGAAACTTACAAAGTCGTCTTATTGAAGATCCAAAAAATT
ACAGTACCCGAAAGTTGGGAATCTTCTTTCATACTTTTAATTGACATAGACCCCAGTCAT
CTAATAAAATAAGGATGATACATTGGGAGTGGTCGGGATAGCTCAGCTGGTAGAGCAGAG
GACTGAAAATC
>ww17635_Echium-vulgare_Cooma_Australia
ATAAGACTCTGTCTTAGTGTATAGGAGTTATTGAAGAAAATAAAGGAACAATACTCACCT
TCTAAGAAGGTGAGTATTGTTCCTTTATTTTCTTTTTTTT-CCTTACAAAAGAAAAAGGA
GAAAAGGGGG-TTCATGATTGAGGATCTCATTTGTTCTGTTT-GGAATTTCTACAATTTC
CGTCCCTTAATAT-ATATTTA--ATAAAAAAATAGATTTATA-TTAATGAGCCTTGGTAT
GGAAACCTACTAAGTGACAACTTTCAAATTCAGAGAAACCCTGGAATTAATAAAAAAGGG
CAATCCTGAGCCAAATCCGGTTTTCCGAAAACAAACAAAAGTTGAAAAAGAAAAAAGGAT
AGGTGCAGAGACTCAATGGAAGCTGTTCTAACAAATGGAGTTGACTGCTTTGGTCGACGA
ATCTTTCTCATAAAGTGTGAAAGTATATACATTTGTATTGAATACTTTATCAAATGAAAT
GATTAATGACTCCCAAAATATAGAAGAGTTGGTGTTAATCAATTCCACATAGAAGAAAGA
AGTCGAGTATTCATTGATCAAATTATTCACTCCATAGTCCGATAGATCTTTTGAAGAATT
GATTAATCGGACGAGAATAAAGATAGAGTCCCGTTCTACATGTCAATACCGGCAACAATG
AAATTTTTAGTAATAGGAAAATCCGTCGACTTCAAAAGCCTATTTGACATCCCAACGATT
TCTCCTATATCTATTTTCGTTAGTGGTTCCAAATTCCTCACCTTTCTCATTCACTCTATT
CTTTTACAAACGGATCTGGCCGGAAACGCCTTTCATCTTACACAAGTCTTGTATGATACA
CATACAAATGACCATCTTTGAACAAGGAATGAATCGCCTTTTGAATTTGAATGATTCACA
ATGGATATCATTTCTCAGACTGAAACTTACAAAGTCGTCTTATTGAAGATCCAAAAAATT
ACAGTACCCGAAAGTTGGGAATCTTCTTTCATACTTTTAATTGACATAGACCCCAGTCAT
CTAATAAAATAAGGATGATACATTGGGAGTGGTCGGGATAGCTCAGCTGGTAGAGCAGAG
GACTGAAAATC
>ww17636_Echium-vulgare_Cooma_Australia
ATAAGACTCTGTCTTAGTGTATAGGAGTTATTGAAGAAAATAAAGGAACAATACTCACCT
TCTAAGAAGGTGAGTATTGTTCCTTTATTTTCTTTTTTTT-CCTTACAAAAGAAAAAGGA
GAAAAGGGGG-TTCATGATTGAGGATCTCATTTGTTCTGTTT-GGAATTTCTACAATTTC
CGTCCCTTAATAT-ATATTTA--ATAAAAAAATAGATTTATA-TTAATGAGCCTTGGTAT
GGAAACCTACTAAGTGACAACTTTCAAATTCAGAGAAACCCTGGAATTAATAAAAAAGGG
CAATCCTGAGCCAAATCCGGTTTTCCGAAAACAAACAAAAGTTGAAAAAGAAAAAAGGAT
AGGTGCAGAGACTCAATGGAAGCTGTTCTAACAAATGGAGTTGACTGCTTTGGTCGACGA
ATCTTTCTCATAAAGTGTGAAAGTATATACATTTGTATTGAATACTTTATCAAATGAAAT
GATTAATGACTCCCAAAATATAGAAGAGTTGGTGTTAATCAATTCCACATAGAAGAAAGA
AGTCGAGTATTCATTGATCAAATTATTCACTCCATAGTCCGATAGATCTTTTGAAGAATT
GATTAATCGGACGAGAATAAAGATAGAGTCCCGTTCTACATGTCAATACCGGCAACAATG
AAATTTTTAGTAATAGGAAAATCCGTCGACTTCAAAAGCCTATTTGACATCCCAACGATT
TCTCCTATATCTATTTTCGTTAGTGGTTCCAAATTCCTCACCTTTCTCATTCACTCTATT
CTTTTACAAACGGATCTGGCCGGAAACGCCTTTCATCTTACACAAGTCTTGTATGATACA
CATACAAATGACCATCTTTGAACAAGGAATGAATCGCCTTTTGAATTTGAATGATTCACA
ATGGATATCATTTCTCAGACTGAAACTTACAAAGTCGTCTTATTGAAGATCCAAAAAATT
ACAGTACCCGAAAGTTGGGAATCTTCTTTCATACTTTTAATTGACATAGACCCCAGTCAT
CTAATAAAATAAGGATGATACATTGGGAGTGGTCGGGATAGCTCAGCTGGTAGAGCAGAG
GACTGAAAATC
>ww17637_Echium-vulgare_Cooma_Australia
ATAAGACTCTGTCTTAGTGTATAGGAGTTATTGAAGAAAATAAAGGAACAATACTCACCT
TCTAAGAAGGTGAGTATTGTTCCTTTATTTTCTTTTTTTT-CCTTACAAAAGAAAAAGGA
GAAAAGGGGG-TTCATGATTGAGGATCTCATTTGTTCTGTTT-GGAATTTCTACAATTTC
CGTCCCTTAATAT-ATATTTA--ATAAAAAAATAGATTTATA-TTAATGAGCCTTGGTAT
GGAAACCTACTAAGTGACAACTTTCAAATTCAGAGAAACCCTGGAATTAATAAAAAAGGG
CAATCCTGAGCCAAATCCGGTTTTCCGAAAACAAACAAAAGTTGAAAAAGAAAAAAGGAT
AGGTGCAGAGACTCAATGGAAGCTGTTCTAACAAATGGAGTTGACTGCTTTGGTCGACGA
ATCTTTCTCATAAAGTGTGAAAGTATATACATTTGTATTGAATACTTTATCAAATGAAAT
GATTAATGACTCCCAAAATATAGAAGAGTTGGTGTTAATCAATTCCACATAGAAGAAAGA
AGTCGAGTATTCATTGATCAAATTATTCACTCCATAGTCCGATAGATCTTTTGAAGAATT
GATTAATCGGACGAGAATAAAGATAGAGTCCCGTTCTACATGTCAATACCGGCAACAATG
AAATTTTTAGTAATAGGAAAATCCGTCGACTTCAAAAGCCTATTTGACATCCCAACGATT
TCTCCTATATCTATTTTCGTTAGTGGTTCCAAATTCCTCACCTTTCTCATTCACTCTATT
CTTTTACAAACGGATCTGGCCGGAAACGCCTTTCATCTTACACAAGTCTTGTATGATACA
CATACAAATGACCATCTTTGAACAAGGAATGAATCGCCTTTTGAATTTGAATGATTCACA
ATGGATATCATTTCTCAGACTGAAACTTACAAAGTCGTCTTATTGAAGATCCAAAAAATT
ACAGTACCCGAAAGTTGGGAATCTTCTTTCATACTTTTAATTGACATAGACCCCAGTCAT
CTAATAAAATAAGGATGATACATTGGGAGTGGTCGGGATAGCTCAGCTGGTAGAGCAGAG
GACTGAAAATC
>ww19584_Echium-vulgare_Cooma_Australia
ATAAGACTCTGTCTTAGTGTATAGGAGTTATTGAAGAAAATAAAGGAACAATACTCACCT
TCTAAGAAGGTGAGTATTGTTCCTTTATTTTCTTTTTTTT-CCTTACAAAAGAAAAAGGA
GAAAAGGGGG-TTCATGATTGAGGATCTCATTTGTTCTGTTT-GGAATTTCTACAATTTC
CGTCCCTTAATAT-ATATTTA--ATAAAAAAATAGATTTATA-TTAATGAGCCTTGGTAT
GGAAACCTACTAAGTGACAACTTTCAAATTCAGAGAAACCCTGGAATTAATAAAAAAGGG
CAATCCTGAGCCAAATCCGGTTTTCCGAAAACAAACAAAAGTTGAAAAAGAAAAAAGGAT
AGGTGCAGAGACTCAATGGAAGCTGTTCTAACAAATGGAGTTGACTGCTTTGGTCGACGA
ATCTTTCTCATAAAGTGTGAAAGTATATACATTTGTATTGAATACTTTATCAAATGAAAT
GATTAATGACTCCCAAAATATAGAAGAGTTGGTGTTAATCAATTCCACATAGAAGAAAGA
AGTCGAGTATTCATTGATCAAATTATTCACTCCATAGTCCGATAGATCTTTTGAAGAATT
GATTAATCGGACGAGAATAAAGATAGAGTCCCGTTCTACATGTCAATACCGGCAACAATG
AAATTTTTAGTAATAGGAAAATCCGTCGACTTCAAAAGCCTATTTGACATCCCAACGATT
TCTCCTATATCTATTTTCGTTAGTGGTTCCAAATTCCTCACCTTTCTCATTCACTCTATT
CTTTTACAAACGGATCTGGCCGGAAACGCCTTTCATCTTACACAAGTCTTGTATGATACA
CATACAAATGACCATCTTTGAACAAGGAATGAATCGCCTTTTGAATTTGAATGATTCACA
ATGGATATCATTTCTCAGACTGAAACTTACAAAGTCGTCTTATTGAAGATCCAAAAAATT
ACAGTACCCGAAAGTTGGGAATCTTCTTTCATACTTTTAATTGACATAGACCCCAGTCAT
CTAATAAAATAAGGATGATACATTGGGAGTGGTCGGGATAGCTCAGCTGGTAGAGCAGAG
GACTGAAAATC
>ww19585_Echium-vulgare_Cooma_Australia
ATAAGACTCTGTCTTAGTGTATAGGAGTTATTGAAGAAAATAAAGGAACAATACTCACCT
TCTAAGAAGGTGAGTATTGTTCCTTTATTTTCTTTTTTTT-CCTTACAAAAGAAAAAGGA
GAAAAGGGGG-TTCATGATTGAGGATCTCATTTGTTCTGTTT-GGAATTTCTACAATTTC
CGTCCCTTAATAT-ATATTTA--ATAAAAAAATAGATTTATA-TTAATGAGCCTTGGTAT
GGAAACCTACTAAGTGACAACTTTCAAATTCAGAGAAACCCTGGAATTAATAAAAAAGGG
CAATCCTGAGCCAAATCCGGTTTTCCGAAAACAAACAAAAGTTGAAAAAGAAAAAAGGAT
AGGTGCAGAGACTCAATGGAAGCTGTTCTAACAAATGGAGTTGACTGCTTTGGTCGACGA
ATCTTTCTCATAAAGTGTGAAAGTATATACATTTGTATTGAATACTTTATCAAATGAAAT
GATTAATGACTCCCAAAATATAGAAGAGTTGGTGTTAATCAATTCCACATAGAAGAAAGA
AGTCGAGTATTCATTGATCAAATTATTCACTCCATAGTCCGATAGATCTTTTGAAGAATT
GATTAATCGGACGAGAATAAAGATAGAGTCCCGTTCTACATGTCAATACCGGCAACAATG
AAATTTTTAGTAATAGGAAAATCCGTCGACTTCAAAAGCCTATTTGACATCCCAACGATT
TCTCCTATATCTATTTTCGTTAGTGGTTCCAAATTCCTCACCTTTCTCATTCACTCTATT
CTTTTACAAACGGATCTGGCCGGAAACGCCTTTCATCTTACACAAGTCTTGTATGATACA
CATACAAATGACCATCTTTGAACAAGGAATGAATCGCCTTTTGAATTTGAATGATTCACA
ATGGATATCATTTCTCAGACTGAAACTTACAAAGTCGTCTTATTGAAGATCCAAAAAATT
ACAGTACCCGAAAGTTGGGAATCTTCTTTCATACTTTTAATTGACATAGACCCCAGTCAT
CTAATAAAATAAGGATGATACATTGGGAGTGGTCGGGATAGCTCAGCTGGTAGAGCAGAG
GACTGAAAATC
>ww19588_Echium-vulgare_Talbingo_Australia
ATAAGACTCTGTCTTAGTGTATAGGAGTTATTGAAGAAAATAAAGGAACAATACTCACCT
TCTTAGAAGGTGAGTATTGTTCCTTTATTTTCTTTTTTTT-CCTTACAAAAGAAAAAGGA
GAAAAGGGGG-TTCATGATTGAGGATCTCATTTGTTCTGTTT-GGAATTTCTACAATTTC
CGTCCCTTAATAT-ATATTTA--ATAAAAAAATAGATTTATA-TTAATGAGCCTTGGTAT
GGAAACCTACTAAGTGACAACTTTCAAATTCAGAGAAACCCTGGAATTAATAAAAATGGG
CAATCCTGAGCCAAATCCGGTTTTCCGAAAACAAACAAAAGTTGAAAAAGAAAAAAGGAT
AGGTGCAGAGACTCAATGGAAGCTGTTCTAACAAATGGAGTTGACTGCTTTGTTCGACGA
ATCTTTCTCATAAAGTGTGAAAGTATATACATTTGTATTGAATACTTTATCAAATGAAAT
GATTAATGACTCCCAAAATATAGAAGAGTTGGTGTTAATCAATTCCACATAGAAGAAAGA
AGTCGAGTATTCATTGATCAAATTATTCACTCCATAGTCCGATAGATCTTTTGAAGAATT
GATTAATCGGACGAGAATAAAGATAGAGTCCCGTTCTACATGTCAATACCGGCAACAATG
AAATTTTTAGTAATAGGAAAATCCGTCGACTTCAAAAGCCTATTTGACATCCCAACGATT
TCTCCTATATCTATTTTCGTTAGTGGTTCCAAATTCCTCACCTTTCTCATTCACTCTATT
CTTTTACAAACGGATCTGGCCGGAAACGCCTTTCATCTTACACAAGTCTTGTATGATACA
CATACAAATGACCATCTTTGAACAAGGAATGAATCGCCTTTTGAATTTGAATGATTCACA
ATGGATATCATTTCTCAGACTGAAACTTACAAAGTCGTCTTATTGAAGATCCAAGAAATT
ACAGTACCCGAAAGTTGGGAATCTTCTTTCATACTTTTAATTGACATAGACCCCAGTCAT
CTAATAAAATAAGGATGATACATTGGGAGTGGTCGGGATAGCTCAGCTGGTAGAGCAGAG
GACTGAAAATC
>ww19589_Echium-vulgare_Talbingo_Australia
ATAAGACTCTGTCTTAGTGTATAGGAGTTATTGAAGAAAATAAAGGAACAATACTCACCT
TCTTAGAAGGTGAGTATTGTTCCTTTATTTTCTTTTTTTT-CCTTACAAAAGAAAAAGGA
GAAAAGGGGG-TTCATGATTGAGGATCTCATTTGTTCTGTTT-GGAATTTCTACAATTTC
CGTCCCTTAATAT-ATATTTA--ATAAAAAAATAGATTTATA-TTAATGAGCCTTGGTAT
GGAAACCTACTAAGTGACAACTTTCAAATTCAGAGAAACCCTGGAATTAATAAAAATGGG
CAATCCTGAGCCAAATCCGGTTTTCCGAAAACAAACAAAAGTTGAAAAAGAAAAAAGGAT
AGGTGCAGAGACTCAATGGAAGCTGTTCTAACAAATGGAGTTGACTGCTTTGTTCGACGA
ATCTTTCTCATAAAGTGTGAAAGTATATACATTTGTATTGAATACTTTATCAAATGAAAT
GATTAATGACTCCCAAAATATAGAAGAGTTGGTGTTAATCAATTCCACATAGAAGAAAGA
AGTCGAGTATTCATTGATCAAATTATTCACTCCATAGTCCGATAGATCTTTTGAAGAATT
GATTAATCGGACGAGAATAAAGATAGAGTCCCGTTCTACATGTCAATACCGGCAACAATG
AAATTTTTAGTAATAGGAAAATCCGTCGACTTCAAAAGCCTATTTGACATCCCAACGATT
TCTCCTATATCTATTTTCGTTAGTGGTTCCAAATTCCTCACCTTTCTCATTCACTCTATT
CTTTTACAAACGGATCTGGCCGGAAACGCCTTTCATCTTACACAAGTCTTGTATGATACA
CATACAAATGACCATCTTTGAACAAGGAATGAATCGCCTTTTGAATTTGAATGATTCACA
ATGGATATCATTTCTCAGACTGAAACTTACAAAGTCGTCTTATTGAAGATCCAAGAAATT
ACAGTACCCGAAAGTTGGGAATCTTCTTTCATACTTTTAATTGACATAGACCCCAGTCAT
CTAATAAAATAAGGATGATACATTGGGAGTGGTCGGGATAGCTCAGCTGGTAGAGCAGAG
GACTGAAAATC
>ww21241_Echium-vulgare_Bathurst_Australia
ATAAGACTCTGTCTTAGTGTATAGGAGTTATTGAAGAAAATAAAGGAACAATACTCACCT
TCTAAGAAGGTGAGTATTGTTCCTTTATTTTCTTTTTTTT-CCTTACAAAAGAAAAAGGA
GAAAAGGGGG-TTCATGATTGAGGATCTCATTTGTTCTGTTT-GGAATTTCTACAATTTC
CGTCCCTTAATAT-ATATTTA--ATAAAAAAATAGATTTATA-TTAATGAGCCTTGGTAT
GGAAACCTACTAAGTGACAACTTTCAAATTCAGAGAAACCCTGGAATTAATAAAAAAGGG
CAATCCTGAGCCAAATCCGGTTTTCCGAAAACAAACAAAAGTTGAAAAAGAAAAAAGGAT
AGGTGCAGAGACTCAATGGAAGCTGTTCTAACAAATGGAGTTGACTGCTTTGGTCGACGA
ATCTTTCTCATAAAGTGTGAAAGTATATACATTTGTATTGAATACTTTATCAAATGAAAT
GATTAATGACTCCCAAAATATAGAAGAGTTGGTGTTAATCAATTCCACATAGAAGAAAGA
AGTCGAGTATTCATTGATCAAATTATTCACTCCATAGTCCGATAGATCTTTTGAAGAATT
GATTAATCGGACGAGAATAAAGATAGAGTCCCGTTCTACATGTCAATACCGGCAACAATG
AAATTTTTAGTAATAGGAAAATCCGTCGACTTCAAAAGCCTATTTGACATCCCAACGATT
TCTCCTATATCTATTTTCGTTAGTGGTTCCAAATTCCTCACCTTTCTCATTCACTCTATT
CTTTTACAAACGGATCTGGCCGGAAACGCCTTTCATCTTACACAAGTCTTGTATGATACA
CATACAAATGACCATCTTTGAACAAGGAATGAATCGCCTTTTGAATTTGAATGATTCACA
ATGGATATCATTTCTCAGACTGAAACTTACAAAGTCGTCTTATTGAAGATCCAAAAAATT
ACAGTACCCGAAAGTTGGGAATCTTCTTTCATACTTTTAATTGACATAGACCCCAGTCAT
CTAATAAAATAAGGATGATACATTGGGAGTGGTCGGGATAGCTCAGCTGGTAGAGCAGAG
GACTGAAAATC
>ww21242_Echium-vulgare_Bathurst_Australia
ATAAGACTCTGTCTTAGTGTATAGGAGTTATTGAAGAAAATAAAGGAACAATACTCACCT
TCTAAGAAGGTGAGTATTGTTCCTTTATTTTCTTTTTTTT-CCTTACAAAAGAAAAAGGA
GAAAAGGGGG-TTCATGATTGAGGATCTCATTTGTTCTGTTT-GGAATTTCTACAATTTC
CGTCCCTTAATAT-ATATTTA--ATAAAAAAATAGATTTATA-TTAATGAGCCTTGGTAT
GGAAACCTACTAAGTGACAACTTTCAAATTCAGAGAAACCCTGGAATTAATAAAAAAGGG
CAATCCTGAGCCAAATCCGGTTTTCCGAAAACAAACAAAAGTTGAAAAAGAAAAAAGGAT
AGGTGCAGAGACTCAATGGAAGCTGTTCTAACAAATGGAGTTGACTGCTTTGGTCGACGA
ATCTTTCTCATAAAGTGTGAAAGTATATACATTTGTATTGAATACTTTATCAAATGAAAT
GATTAATGACTCCCAAAATATAGAAGAGTTGGTGTTAATCAATTCCACATAGAAGAAAGA
AGTCGAGTATTCATTGATCAAATTATTCACTCCATAGTCCGATAGATCTTTTGAAGAATT
GATTAATCGGACGAGAATAAAGATAGAGTCCCGTTCTACATGTCAATACCGGCAACAATG
AAATTTTTAGTAATAGGAAAATCCGTCGACTTCAAAAGCCTATTTGACATCCCAACGATT
TCTCCTATATCTATTTTCGTTAGTGGTTCCAAATTCCTCACCTTTCTCATTCACTCTATT
CTTTTACAAACGGATCTGGCCGGAAACGCCTTTCATCTTACACAAGTCTTGTATGATACA
CATACAAATGACCATCTTTGAACAAGGAATGAATCGCCTTTTGAATTTGAATGATTCACA
ATGGATATCATTTCTCAGACTGAAACTTACAAAGTCGTCTTATTGAAGATCCAAAAAATT
ACAGTACCCGAAAGTTGGGAATCTTCTTTCATACTTTTAATTGACATAGACCCCAGTCAT
CTAATAAAATAAGGATGATACATTGGGAGTGGTCGGGATAGCTCAGCTGGTAGAGCAGAG
GACTGAAAATC
>ww19582_Echium-vulgare_Numeralla_Australia
ATAAGACTCTGTCTTAGTGTATAGGAGTTATTGAAGAAAATAAAGGAACAATACTCACCT
TCTAAGAAGGTGAGTATTGTTCCTTTATTTTCTTTTTTTT-CCTTACAAAAGAAAAAGGA
GAAAAGGGGG-TTCATGATTGAGGATCTCATTTGTTCTGTTT-GGAATTTCTACAATTTC
CGTCCCTTAATAT-ATATTTA--ATAAAAAAATAGATTTATA-TTAATGAGCCTTGGTAT
GGAAACCTACTAAGTGACAACTTTCAAATTCAGAGAAACCCTGGAATTAATAAAAAAGGG
CAATCCTGAGCCAAATCCGGTTTTCCGAAAACAAACAAAAGTTGAAAAAGAAAAAAGGAT
AGGTGCAGAGACTCAATGGAAGCTGTTCTAACAAATGGAGTTGACTGCTTTGGTCGACGA
ATCTTTCTCATAAAGTGTGAAAGTATATACATTTGTATTGAATACTTTATCAAATGAAAT
GATTAATGACTCCCAAAATATAGAAGAGTTGGTGTTAATCAATTCCACATAGAAGAAAGA
AGTCGAGTATTCATTGATCAAATTATTCACTCCATAGTCCGATAGATCTTTTGAAGAATT
GATTAATCGGACGAGAATAAAGATAGAGTCCCGTTCTACATGTCAATACCGGCAACAATG
AAATTTTTAGTAATAGGAAAATCCGTCGACTTCAAAAGCCTATTTGACATCCCAACGATT
TCTCCTATATCTATTTTCGTTAGTGGTTCCAAATTCCTCACCTTTCTCATTCACTCTATT
CTTTTACAAACGGATCTGGCCGGAAACGCCTTTCATCTTACACAAGTCTTGTATGATACA
CATACAAATGACCATCTTTGAACAAGGAATGAATCGCCTTTTGAATTTGAATGATTCACA
ATGGATATCATTTCTCAGACTGAAACTTACAAAGTCGTCTTATTGAAGATCCAAAAAATT
ACAGTACCCGAAAGTTGGGAATCTTCTTTCATACTTTTAATTGACATAGACCCCAGTCAT
CTAATAAAATAAGGATGATACATTGGGAGTGGTCGGGATAGCTCAGCTGGTAGAGCAGAG
GACTGAAAATC
>ww19583_Echium-vulgare_Numeralla_Australia
ATAAGACTCTGTCTTAGTGTATAGGAGTTATTGAAGAAAATAAAGGAACAATACTCACCT
TCTTAGAAGGTGAGTATTGTTCCTTTATTTTCTTTTTTTT-CCTTACAAAAGAAAAAGGA
GAAAAGGGGG-TTCATGATTGAGGATCTCATTTGTTCTGTTT-GGAATTTCTACAATTTC
CGTCCCTTAATAT-ATATTTA--ATAAAAAAATAGATTTATA-TTAATGAGCCTTGGTAT
GGAAACCTACTAAGTGACAACTTTCAAATTCAGAGAAACCCTGGAATTAATAAAAATGGG
CAATCCTGAGCCAAATCCGGTTTTCCGAAAACAAACAAAAGTTGAAAAAGAAAAAAGGAT
AGGTGCAGAGACTCAATGGAAGCTGTTCTAACAAATGGAGTTGACTGCTTTGTTCGACGA
ATCTTTCTCATAAAGTGTGAAAGTATATACATTTGTATTGAATACTTTATCAAATGAAAT
GATTAATGACTCCCAAAATATAGAAGAGTTGGTGTTAATCAATTCCACATAGAAGAAAGA
AGTCGAGTATTCATTGATCAAATTATTCACTCCATAGTCCGATAGATCTTTTGAAGAATT
GATTAATCGGACGAGAATAAAGATAGAGTCCCGTTCTACATGTCAATACCGGCAACAATG
AAATTTTTAGTAATAGGAAAATCCGTCGACTTCAAAAGCCTATTTGACATCCCAACGATT
TCTCCTATATCTATTTTCGTTAGTGGTTCCAAATTCCTCACCTTTCTCATTCACTCTATT
CTTTTACAAACGGATCTGGCCGGAAACGCCTTTCATCTTACACAAGTCTTGTATGATACA
CATACAAATGACCATCTTTGAACAAGGAATGAATCGCCTTTTGAATTTGAATGATTCACA
ATGGATATCATTTCTCAGACTGAAACTTACAAAGTCGTCTTATTGAAGATCCAAGAAATT
ACAGTACCCGAAAGTTGGGAATCTTCTTTCATACTTTTAATTGACATAGACCCCAGTCAT
CTAATAAAATAAGGATGATACATTGGGAGTGGTCGGGATAGCTCAGCTGGTAGAGCAGAG
GACTGAAAATC
>ww17621_Echium-vulgare_Michelago_NSW_Australia
ATAAGACTCTGTCTTAGTGTATAGGAGTTATTGAAGAAAATAAAGGAACAATACTCACCT
TCTTAGAAGGTGAGTATTGTTCCTTTATTTTCTTTTTTTT-CCTTACAAAAGAAAAAGGA
GAAAAGGGGG-TTCATGATTGAGGATCTCATTTGTTCTGTTT-GGAATTTCTACAATTTC
CGTCCCTTAATAT-ATATTTA--ATAAAAAAATAGATTTATA-TTAATGAGCCTTGGTAT
GGAAACCTACTAAGTGACAACTTTCAAATTCAGAGAAACCCTGGAATTAATAAAAATGGG
CAATCCTGAGCCAAATCCGGTTTTCCGAAAACAAACAAAAGTTGAAAAAGAAAAAAGGAT
AGGTGCAGAGACTCAATGGAAGCTGTTCTAACAAATGGAGTTGACTGCTTTGTTCGACGA
ATCTTTCTCATAAAGTGTGAAAGTATATACATTTGTATTGAATACTTTATCAAATGAAAT
GATTAATGACTCCCAAAATATAGAAGAGTTGGTGTTAATCAATTCCACATAGAAGAAAGA
AGTCGAGTATTCATTGATCAAATTATTCACTCCATAGTCCGATAGATCTTTTGAAGAATT
GATTAATCGGACGAGAATAAAGATAGAGTCCCGTTCTACATGTCAATACCGGCAACAATG
AAATTTTTAGTAATAGGAAAATCCGTCGACTTCAAAAGCCTATTTGACATCCCAACGATT
TCTCCTATATCTATTTTCGTTAGTGGTTCCAAATTCCTCACCTTTCTCATTCACTCTATT
CTTTTACAAACGGATCTGGCCGGAAACGCCTTTCATCTTACACAAGTCTTGTATGATACA
CATACAAATGACCATCTTTGAACAAGGAATGAATCGCCTTTTGAATTTGAATGATTCACA
ATGGATATCATTTCTCAGACTGAAACTTACAAAGTCGTCTTATTGAAGATCCAAGAAATT
ACAGTACCCGAAAGTTGGGAATCTTCTTTCATACTTTTAATTGACATAGACCCCAGTCAT
CTAATAAAATAAGGATGATACATTGGGAGTGGTCGGGATAGCTCAGCTGGTAGAGCAGAG
GACTGAAAATC
>ww17622_Echium-vulgare_Williamsdale_ACT_Australia
ATAAGACTCTGTCTTAGTGTATAGGAGTTATTGAAGAAAATAAAGGAACAATACTCACCT
TCTAAGAAGGTGAGTATTGTTCCTTTATTTTCTTTTTTTT-CCTTACAAAAGAAAAAGGA
GAAAAGGGGG-TTCATGATTGAGGATCTCATTTGTTCTGTTT-GGAATTTCTACAATTTC
CGTCCCTTAATAT-ATATTTA--ATAAAAAAATAGATTTATA-TTAATGAGCCTTGGTAT
GGAAACCTACTAAGTGACAACTTTCAAATTCAGAGAAACCCTGGAATTAATAAAAAAGGG
CAATCCTGAGCCAAATCCGGTTTTCCGAAAACAAACAAAAGTTGAAAAAGAAAAAAGGAT
AGGTGCAGAGACTCAATGGAAGCTGTTCTAACAAATGGAGTTGACTGCTTTGGTCGACGA
ATCTTTCTCATAAAGTGTGAAAGTATATACATTTGTATTGAATACTTTATCAAATGAAAT
GATTAATGACTCCCAAAATATAGAAGAGTTGGTGTTAATCAATTCCACATAGAAGAAAGA
AGTCGAGTATTCATTGATCAAATTATTCACTCCATAGTCCGATAGATCTTTTGAAGAATT
GATTAATCGGACGAGAATAAAGATAGAGTCCCGTTCTACATGTCAATACCGGCAACAATG
AAATTTTTAGTAATAGGAAAATCCGTCGACTTCAAAAGCCTATTTGACATCCCAACGATT
TCTCCTATATCTATTTTCGTTAGTGGTTCCAAATTCCTCACCTTTCTCATTCACTCTATT
CTTTTACAAACGGATCTGGCCGGAAACGCCTTTCATCTTACACAAGTCTTGTATGATACA
CATACAAATGACCATCTTTGAACAAGGAATGAATCGCCTTTTGAATTTGAATGATTCACA
ATGGATATCATTTCTCAGACTGAAACTTACAAAGTCGTCTTATTGAAGATCCAAAAAATT
ACAGTACCCGAAAGTTGGGAATCTTCTTTCATACTTTTAATTGACATAGACCCCAGTCAT
CTAATAAAATAAGGATGATACATTGGGAGTGGTCGGGATAGCTCAGCTGGTAGAGCAGAG
GACTGAAAATC
>ww17623_Echium-vulgare_Bredbo_ACT_Australia
ATAAGACTCTGTCTTAGTGTATAGGAGTTATTGAAGAAAATAAAGGAACAATACTCACCT
TCTTAGAAGGTGAGTATTGTTCCTTTATTTTCTTTTTTTT-CCTTACAAAAGAAAAAGGA
GAAAAGGGGG-TTCATGATTGAGGATCTCATTTGTTCTGTTT-GGAATTTCTACAATTTC
CGTCCCTTAATAT-ATATTTA--ATAAAAAAATAGATTTATA-TTAATGAGCCTTGGTAT
GGAAACCTACTAAGTGACAACTTTCAAATTCAGAGAAACCCTGGAATTAATAAAAATGGG
CAATCCTGAGCCAAATCCGGTTTTCCGAAAACAAACAAAAGTTGAAAAAGAAAAAAGGAT
AGGTGCAGAGACTCAATGGAAGCTGTTCTAACAAATGGAGTTGACTGCTTTGTTCGACGA
ATCTTTCTCATAAAGTGTGAAAGTATATACATTTGTATTGAATACTTTATCAAATGAAAT
GATTAATGACTCCCAAAATATAGAAGAGTTGGTGTTAATCAATTCCACATAGAAGAAAGA
AGTCGAGTATTCATTGATCAAATTATTCACTCCATAGTCCGATAGATCTTTTGAAGAATT
GATTAATCGGACGAGAATAAAGATAGAGTCCCGTTCTACATGTCAATACCGGCAACAATG
AAATTTTTAGTAATAGGAAAATCCGTCGACTTCAAAAGCCTATTTGACATCCCAACGATT
TCTCCTATATCTATTTTCGTTAGTGGTTCCAAATTCCTCACCTTTCTCATTCACTCTATT
CTTTTACAAACGGATCTGGCCGGAAACGCCTTTCATCTTACACAAGTCTTGTATGATACA
CATACAAATGACCATCTTTGAACAAGGAATGAATCGCCTTTTGAATTTGAATGATTCACA
ATGGATATCATTTCTCAGACTGAAACTTACAAAGTCGTCTTATTGAAGATCCAAGAAATT
ACAGTACCCGAAAGTTGGGAATCTTCTTTCATACTTTTAATTGACATAGACCCCAGTCAT
CTAATAAAATAAGGATGATACATTGGGAGTGGTCGGGATAGCTCAGCTGGTAGAGCAGAG
GACTGAAAATC
>ww17624_Echium-vulgare_Canberra_ACT_Australia
ATAAGACTCTGTCTTAGTGTATAGGAGTTATTGAAGAAAATAAAGGAACAATACTCACCT
TCTAAGAAGGTGAGTATTGTTCCTTTATTTTCTTTTTTTT-CCTTACAAAAGAAAAAGGA
GAAAAGGGGG-TTCATGATTGAGGATCTCATTTGTTCTGTTT-GGAATTTCTACAATTTC
CGTCCCTTAATAT-ATATTTA--ATAAAAAAATAGATTTATA-TTAATGAGCCTTGGTAT
GGAAACCTACTAAGTGACAACTTTCAAATTCAGAGAAACCCTGGAATTAATAAAAAAGGG
CAATCCTGAGCCAAATCCGGTTTTCCGAAAACAAACAAAAGTTGAAAAAGAAAAAAGGAT
AGGTGCAGAGACTCAATGGAAGCTGTTCTAACAAATGGAGTTGACTGCTTTGGTCGACGA
ATCTTTCTCATAAAGTGTGAAAGTATATACATTTGTATTGAATACTTTATCAAATGAAAT
GATTAATGACTCCCAAAATATAGAAGAGTTGGTGTTAATCAATTCCACATAGAAGAAAGA
AGTCGAGTATTCATTGATCAAATTATTCACTCCATAGTCCGATAGATCTTTTGAAGAATT
GATTAATCGGACGAGAATAAAGATAGAGTCCCGTTCTACATGTCAATACCGGCAACAATG
AAATTTTTAGTAATAGGAAAATCCGTCGACTTCAAAAGCCTATTTGACATCCCAACGATT
TCTCCTATATCTATTTTCGTTAGTGGTTCCAAATTCCTCACCTTTCTCATTCACTCTATT
CTTTTACAAACGGATCTGGCCGGAAACGCCTTTCATCTTACACAAGTCTTGTATGATACA
CATACAAATGACCATCTTTGAACAAGGAATGAATCGCCTTTTGAATTTGAATGATTCACA
ATGGATATCATTTCTCAGACTGAAACTTACAAAGTCGTCTTATTGAAGATCCAAAAAATT
ACAGTACCCGAAAGTTGGGAATCTTCTTTCATACTTTTAATTGACATAGACCCCAGTCAT
CTAATAAAATAAGGATGATACATTGGGAGTGGTCGGGATAGCTCAGCTGGTAGAGCAGAG
GACTGAAAATC
>ww14590_Echium-plantagineum_CSU_Australia
ATAAGACTCTGTCTTAGTGTATAGGAGTTATTGAAGAAAATAAAGGAACAATACTCACCT
TCTTAGAAGGTGAGTATTGTTCCTTTATTTTCTTTTTATTTCCTTACAAAAGAAAAAGAA
GAAAAGGGGGATTCATGATTGAGGATCTTATTTGTTCTGTTTTGTAATTTCTATAATT-C
CGTCCCTATTTTTTATATTTA-TATAAAAAA-TAGATTTATATTTAATGAGCCTTGGTAT
GGAAACCTACTAAGTGACAACTTTCAAATTCAGAGAAACCCTGGAATTAATAAAAATGGG
CAATCCTGAGCCAAATCCGGTTTTCCGAAAACAAACAAAAGTTGAAAAAGAAAAA-GGAT
AGGTGCAGAGACTCAATGGAAGCTGTTCTAACAAATGGAGTTGACTGCTTTGGTCGACGA
ATCTTTCTCATAAAGTGTGAAAGTATATACATTTGTATTGAATACTTTATCAAATGAAAT
GATTAATGACTACCAAAATTTCGAAGAGTTGGTGTTAATCAATTCCACATAGAAGAAAGA
-GTCGAGTATTCATTGATCAAATTATTCACTCCATAGTCCGATAGATCTTTTGAAGAATT
GATTAATCGGACGAGAATAAAGATAGAGTCCCGTTCTACATGTCAATACCGGCAACAATG
AAATTTTTAGTAATAGGAAAATCCGTCGACTTCAAAAGCCTATTTGACATCCCAACGATT
TCTCCTATATCTATTTTCGTTAGTGGTTCCAAATTCCTCACCTTTCTCATTCACTCTATT
CTTTTACAAACGGATCTGTCCGAAAACGCCTTTCATCTTACACAAGTCTTGTATGATACA
CATACAAATGACCATCTTTGAACAAGGAATGAATCGCCTTTTGAATTTGAATGATTCACG
ATGGATATTATTTCTCAGACTGAAACTTACAAAGTCGTCTTATTGAAGATCCAAGAAATT
ACAGTACCCGAAAGTTGGGAATCTTCTTTCATACTTTTAATTGACATAGACCCCAGTCAT
CTAATAAAATAAGGATGATACGTTGGGAGTGGTCGGGATAGCTCAGCTGGTAGAGCAGAG
GACTGAAAATC
>ww17655_Echium-plantagineum_Wagga_Wagga_Australia
ATAAGACTCTGTCTTAGTGTATAGGAGTTATTGAAGAAAATAAAGGAACAATACTCACCT
TCTTAGAAGGTGAGTATTGTTCCTTTATTTTCTTTTTATTTCCTTACAAAAGAAAAAGAA
GAAAAGGGGGATTCATGATTGAGGATCTTATTTGTTCTGTTTTGTAATTTCTATAATT-C
CGTCCCTATTTTTTATATTTA-TATAAAAAA-TAGATTTATATTTAATGAGCCTTGGTAT
GGAAACCTACTAAGTGACAACTTTCAAATTCAGAGAAACCCTGGAATTAATAAAAATGGG
CAATCCTGAGCCAAATCCGGTTTTCCGAAAACAAACAAAAGTTGAAAAAGAAAAA-GGAT
AGGTGCAGAGACTCAATGGAAGCTGTTCTAACAAATGGAGTTGACTGCTTTGGTCGACGA
ATCTTTCTCATAAAGTGTGAAAGTATATACATTTGTATTGAATACTTTATCAAATGAAAT
GATTAATGACTACCAAAATTTAGAAGAGTTGGTGTTAATCAATTCCACATAGAAGAAAGA
-GTCGAGTATTCATTGATCAAATTATTCACTCCATAGTCCGATAGATCTTTTGAAGAATT
GATTAATCGGACGAGAATAAAGATAGAGTCCCGTTCTACATGTCAATACCGGCAACAATG
AAATTTTTAGTAATAGGAAAATCCGTCGACTTCAAAAGCCTATTTGACATCCCAACGATT
TCTCCTATATCTATTTTCGTTAGTGGTTCCAAATTCCTCACCTTTCTCATTCACTCTATT
CTTTTACAAACGGATCTGTCCGAAAACGCCTTTCATCTTACACAAGTCTTGTATGATACA
CATACAAATGACCATCTTTGAACAAGGAATGAATCGCCTTTTGAATTTGAATGATTCACG
ATGGATATTATTTCTCAGACTGAAACTTACAAAGTCGTCTTATTGAAGATCCAAGAAATT
ACAGTACCCGAAAGTTGGGAATCTTCTTTCATACTTTTAATTGACATAGACCCCAGTCAT
CTAATAAAATAAGGATGATACGTTGGGAGTGGTCGGGATAGCTCAGCTGGTAGAGCAGAG
GACTGAAAATC
>ww17656_Echium-plantagineum_Wagga_Wagga_Australia
ATAAGACTCTGTCTTAGTGTATAGGAGTTATTGAAGAAAATAAAGGAACAATACTCACCT
TCTTAGAAGGTGAGTATTGTTCCTTTATTTTCTTTTTATTTCCTTACAAAAGAAAAAGAA
GAAAAGGGGGATTCATGATTGAGGATCTTATTTGTTCTGTTTTGTAATTTCTATAATT-C
CGTCCCTATTTTTTATATTTA-TATAAAAAA-TAGATTTATATTTAATGAGCCTTGGTAT
GGAAACCTACTAAGTGACAACTTTCAAATTCAGAGAAACCCTGGAATTAATAAAAATGGG
CAATCCTGAGCCAAATCCGGTTTTCCGAAAACAAACAAAAGTTGAAAAAGAAAAA-GGAT
AGGTGCAGAGACTCAATGGAAGCTGTTCTAACAAATGGAGTTGACTGCTTTGGTCGACGA
ATCTTTCTCATAAAGTGTGAAAGTATATACATTTGTATTGAATACTTTATCAAATGAAAT
GATTAATGACTACCAAAATTTCGAAGAGTTGGTGTTAATCAATTCCACATAGAAGAAAGA
-GTCGAGTATTCATTGATCAAATTATTCACTCCATAGTCCGATAGATCTTTTGAAGAATT
GATTAATCGGACGAGAATAAAGATAGAGTCCCGTTCTACATGTCAATACCGGCAACAATG
AAATTTTTAGTAATAGGAAAATCCGTCGACTTCAAAAGCCTATTTGACATCCCAACGATT
TCTCCTATATCTATTTTCGTTAGTGGTTCCAAATTCCTCACCTTTCTCATTCACTCTATT
CTTTTACAAACGGATCTGTCCGAAAACGCCTTTCATCTTACACAAGTCTTGTATGATACA
CATACAAATGACCATCTTTGAACAAGGAATGAATCGCCTTTTGAATTTGAATGATTCACG
ATGGATATTATTTCTCAGACTGAAACTTACAAAGTCGTCTTATTGAAGATCCAAGAAATT
ACAGTACCCGAAAGTTGGGAATCTTCTTTCATACTTTTAATTGACATAGACCCCAGTCAT
CTAATAAAATAAGGATGATACGTTGGGAGTGGTCGGGATAGCTCAGCTGGTAGAGCAGAG
GACTGAAAATC
>ww17657_Echium-plantagineum_Wagga_Wagga_Australia
ATAAGACTCTGTCTTAGTGTATAGGAGTTATTGAAGAAAATAAAGGAACAATACTCACCT
TCTTAGAAGGTGAGTATTGTTCCTTTATTTTCTTTTTATTTCCTTACAAAAGAAAAAGAA
GAAAAGGGGGATTCATGATTGAGGATCTTATTTGTTCTGTTTTGTAATTTCTATAATT-C
CGTCCCTATTTTTTATATTTA-TATAAAAAA-TAGATTTATATTTAATGAGCCTTGGTAT
GGAAACCTACTAAGTGACAACTTTCAAATTCAGAGAAACCCTGGAATTAATAAAAATGGG
CAATCCTGAGCCAAATCCGGTTTTCCGAAAACAAACAAAAGTTGAAAAAGAAAAA-GGAT
AGGTGCAGAGACTCAATGGAAGCTGTTCTAACAAATGGAGTTGACTGCTTTGGTCGACGA
ATCTTTCTCATAAAGTGTGAAAGTATATACATTTGTATTGAATACTTTATCAAATGAAAT
GATTAATGACTACCAAAATTTAGAAGAGTTGGTGTTAATCAATTCCACATAGAAGAAAGA
-GTCGAGTATTCATTGATCAAATTATTCACTCCATAGTCCGATAGATCTTTTGAAGAATT
GATTAATCGGACGAGAATAAAGATAGAGTCCCGTTCTACATGTCAATACCGGCAACAATG
AAATTTTTAGTAATAGGAAAATCCGTCGACTTCAAAAGCCTATTTGACATCCCAACGATT
TCTCCTATATCTATTTTCGTTAGTGGTTCCAAATTCCTCACCTTTCTCATTCACTCTATT
CTTTTACAAACGGATCTGTCCGAAAACGCCTTTCATCTTACACAAGTCTTGTATGATACA
CATACAAATGACCATCTTTGAACAAGGAATGAATCGCCTTTTGAATTTGAATGATTCACG
ATGGATATTATTTCTCAGACTGAAACTTACAAAGTCGTCTTATTGAAGATCCAAGAAATT
ACAGTACCCGAAAGTTGGGAATCTTCTTTCATACTTTTAATTGACATAGACCCCAGTCAT
CTAATAAAATAAGGATGATACGTTGGGAGTGGTCGGGATAGCTCAGCTGGTAGAGCAGAG
GACTGAAAATC
>ww17658_Echium-plantagineum_Wagga_Wagga_Australia
ATAAGACTCTGTCTTAGTGTATAGGAGTTATTGAAGAAAATAAAGGAACAATACTCACCT
TCTTAGAAGGTGAGTATTGTTCCTTTATTTTCTTTTTATTTCCTTACAAAAGAAAAAGAA
GAAAAGGGGGATTCATGATTGAGGATCTTATTTGTTCTGTTTTGTAATTTCTATAATT-C
CGTCCCTATTTTTTATATTTA-TATAAAAAA-TAGATTTATATTTAATGAGCCTTGGTAT
GGAAACCTACTAAGTGACAACTTTCAAATTCAGAGAAACCCTGGAATTAATAAAAATGGG
CAATCCTGAGCCAAATCCGGTTTTCCGAAAACAAACAAAAGTTGAAAAAGAAAAA-GGAT
AGGTGCAGAGACTCAATGGAAGCTGTTCTAACAAATGGAGTTGACTGCTTTGGTCGACGA
ATCTTTCTCATAAAGTGTGAAAGTATATACATTTGTATTGAATACTTTATCAAATGAAAT
GATTAATGACTACCAAAATTTCGAAGAGTTGGTGTTAATCAATTCCACATAGAAGAAAGA
-GTCGAGTATTCATTGATCAAATTATTCACTCCATAGTCCGATAGATCTTTTGAAGAATT
GATTAATCGGACGAGAATAAAGATAGAGTCCCGTTCTACATGTCAATACCGGCAACAATG
AAATTTTTAGTAATAGGAAAATCCGTCGACTTCAAAAGCCTATTTGACATCCCAACGATT
TCTCCTATATCTATTTTCGTTAGTGGTTCCAAATTCCTCACCTTTCTCATTCACTCTATT
CTTTTACAAACGGATCTGTCCGAAAACGCCTTTCATCTTACACAAGTCTTGTATGATACA
CATACAAATGACCATCTTTGAACAAGGAATGAATCGCCTTTTGAATTTGAATGATTCACG
ATGGATATTATTTCTCAGACTGAAACTTACAAAGTCGTCTTATTGAAGATCCAAGAAATT
ACAGTACCCGAAAGTTGGGAATCTTCTTTCATACTTTTAATTGACATAGACCCCAGTCAT
CTAATAAAATAAGGATGATACATTGGGAGTGGTCGGGATAGCTCAGCTGGTAGAGCAGAG
GACTGAAAATC
>ww17659_Echium-plantagineum_Wagga_Wagga_Australia
ATAAGACTCTGTCTTAGTGTATAGGAGTTATTGAAGAAAATAAAGGAACAATACTCACCT
TCTTAGAAGGTGAGTATTGTTCCTTTATTTTCTTTTTATTTCCTTACAAAAGAAAAAGAA
GAAAAGGGGGATTCATGATTGAGGATCTTATTTGTTCTGTTTTGTAATTTCTATAATT-C
CGTCCCTATTTTTTATATTTA-TATAAAAAA-TAGATTTATATTTAATGAGCCTTGGTAT
GGAAACCTACTAAGTGACAACTTTCAAATTCAGAGAAACCCTGGAATTAATAAAAATGGG
CAATCCTGAGCCAAATCCGGTTTTCCGAAAACAAACAAAAGTTGAAAAAGAAAAA-GGAT
AGGTGCAGAGACTCAATGGAAGCTGTTCTAACAAATGGAGTTGACTGCTTTGGTCGACGA
ATCTTTCTCATAAAGTGTGAAAGTATATACATTTGTATTGAATACTTTATCAAATGAAAT
GATTAATGACTACCAAAATTTCGAAGAGTTGGTGTTAATCAATTCCACATAGAAGAAAGA
-GTCGAGTATTCATTGATCAAATTATTCACTCCATAGTCCGATAGATCTTTTGAAGAATT
GATTAATCGGACGAGAATAAAGATAGAGTCCCGTTCTACATGTCAATACCGGCAACAATG
AAATTTTTAGTAATAGGAAAATCCGTCGACTTCAAAAGCCTATTTGACATCCCAACGATT
TCTCCTATATCTATTTTCGTTAGTGGTTCCAAATTCCTCACCTTTCTCATTCACTCTATT
CTTTTACAAACGGATCTGTCCGAAAACGCCTTTCATCTTACACAAGTCTTGTATGATACA
CATACAAATGACCATCTTTGAACAAGGAATGAATCGCCTTTTGAATTTGAATGATTCACG
ATGGATATTATTTCTCAGACTGAAACTTACAAAGTCGTCTTATTGAAGATCCAAGAAATT
ACAGTACCCGAAAGTTGGGAATCTTCTTTCATACTTTTAATTGACATAGACCCCAGTCAT
CTAATAAAATAAGGATGATACGTTGGGAGTGGTCGGGATAGCTCAGCTGGTAGAGCAGAG
GACTGAAAATC
>ww17660_Echium-plantagineum_Wagga_Wagga_Australia
ATAAGACTCTGTCTTAGTGTATAGGAGTTATTGAAGAAAATAAAGGAACAATACTCACCT
TCTTAGAAGGTGAGTATTGTTCCTTTATTTTCTTTTTATTTCCTTACAAAAGAAAAAGAA
GAAAAGGGGGATTCATGATTGAGGATCTTATTTGTTCTGTTTTGTAATTTCTATAATT-C
CGTCCCTATTTTTTATATTTA-TATAAAAAA-TAGATTTATATTTAATGAGCCTTGGTAT
GGAAACCTACTAAGTGACAACTTTCAAATTCAGAGAAACCCTGGAATTAATAAAAATGGG
CAATCCTGAGCCAAATCCGGTTTTCCGAAAACAAACAAAAGTTGAAAAAGAAAAA-GGAT
AGGTGCAGAGACTCAATGGAAGCTGTTCTAACAAATGGAGTTGACTGCTTTGGTCGACGA
ATCTTTCTCATAAAGTGTGAAAGTATATACATTTGTATTGAATACTTTATCAAATGAAAT
GATTAATGACTACCAAAATTTCGAAGAGTTGGTGTTAATCAATTCCACATAGAAGAAAGA
-GTCGAGTATTCATTGATCAAATTATTCACTCCATAGTCCGATAGATCTTTTGAAGAATT
GATTAATCGGACGAGAATAAAGATAGAGTCCCGTTCTACATGTCAATACCGGCAACAATG
AAATTTTTAGTAATAGGAAAATCCGTCGACTTCAAAAGCCTATTTGACATCCCAACGATT
TCTCCTATATCTATTTTCGTTAGTGGTTCCAAATTCCTCACCTTTCTCATTCACTCTATT
CTTTTACAAACGGATCTGTCCGAAAACGCCTTTCATCTTACACAAGTCTTGTATGATACA
CATACAAATGACCATCTTTGAACAAGGAATGAATCGCCTTTTGAATTTGAATGATTCACG
ATGGATATTATTTCTCAGACTGAAACTTACAAAGTCGTCTTATTGAAGATCCAAGAAATT
ACAGTACCCGAAAGTTGGGAATCTTCTTTCATACTTTTAATTGACATAGACCCCAGTCAT
CTAATAAAATAAGGATGATACATTGGGAGTGGTCGGGATAGCTCAGCTGGTAGAGCAGAG
GACTGAAAATC
>ww19528_Echium-plantagineum_Wagga_Wagga_Australia
ATAAGACTCTGTCTTAGTGTATAGGAGTTATTGAAGAAAATAAAGGAACAATACTCACCT
TCTTAGAAGGTGAGTATTGTTCCTTTATTTTCTTTTTATTTCCTTACAAAAGAAAAAGAA
GAAAAGGGGGATTCATGATTGAGGATCTTATTTGTTCTGTTTTGTAATTTCTATAATT-C
CGTCCCTATTTTTTATATTTA-TATAAAAAA-TAGATTTATATTTAATGAGCCTTGGTAT
GGAAACCTACTAAGTGACAACTTTCAAATTCAGAGAAACCCTGGAATTAATAAAAATGGG
CAATCCTGAGCCAAATCCGGTTTTCCGAAAACAAACAAAAGTTGAAAAAGAAAAA-GGAT
AGGTGCAGAGACTCAATGGAAGCTGTTCTAACAAATGGAGTTGACTGCTTTGGTCGACGA
ATCTTTCTCATAAAGTGTGAAAGTATATACATTTGTATTGAATACTTTATCAAATGAAAT
GATTAATGACTACCAAAATTTCGAAGAGTTGGTGTTAATCAATTCCACATAGAAGAAAGA
-GTCGAGTATTCATTGATCAAATTATTCACTCCATAGTCCGATAGATCTTTTGAAGAATT
GATTAATCGGACGAGAATAAAGATAGAGTCCCGTTCTACATGTCAATACCGGCAACAATG
AAATTTTTAGTAATAGGAAAATCCGTCGACTTCAAAAGCCTATTTGACATCCCAACGATT
TCTCCTATATCTATTTTCGTTAGTGGTTCCAAATTCCTCACCTTTCTCATTCACTCTATT
CTTTTACAAACGGATCTGTCCGAAAACGCCTTTCATCTTACACAAGTCTTGTATGATACA
CATACAAATGACCATCTTTGAACAAGGAATGAATCGCCTTTTGAATTTGAATGATTCACG
ATGGATATTATTTCTCAGACTGAAACTTACAAAGTCGTCTTATTGAAGATCCAAGAAATT
ACAGTACCCGAAAGTTGGGAATCTTCTTTCATACTTTTAATTGACATAGACCCCAGTCAT
CTAATAAAATAAGGATGATACATTGGGAGTGGTCGGGATAGCTCAGCTGGTAGAGCAGAG
GACTGAAAATC
>ww19529_Echium-plantagineum_Wagga_Wagga_Australia
ATAAGACTCTGTCTTAGTGTATAGGAGTTATTGAAGAAAATAAAGGAACAATACTCACCT
TCTTAGAAGGTGAGTATTGTTCCTTTATTTTCTTTTTATTTCCTTACAAAAGAAAAAGAA
GAAAAGGGGGATTCATGATTGAGGATCTTATTTGTTCTGTTTTGTAATTTCTATAATT-C
CGTCCCTATTTTTTATATTTA-TATAAAAAA-TAGATTTATATTTAATGAGCCTTGGTAT
GGAAACCTACTAAGTGACAACTTTCAAATTCAGAGAAACCCTGGAATTAATAAAAATGGG
CAATCCTGAGCCAAATCCGGTTTTCCGAAAACAAACAAAAGTTGAAAAAGAAAAA-GGAT
AGGTGCAGAGACTCAATGGAAGCTGTTCTAACAAATGGAGTTGACTGCTTTGGTCGACGA
ATCTTTCTCATAAAGTGTGAAAGTATATACATTTGTATTGAATACTTTATCAAATGAAAT
GATTAATGACTACCAAAATTTCGAAGAGTTGGTGTTAATCAATTCCACATAGAAGAAAGA
-GTCGAGTATTCATTGATCAAATTATTCACTCCATAGTCCGATAGATCTTTTGAAGAATT
GATTAATCGGACGAGAATAAAGATAGAGTCCCGTTCTACATGTCAATACCGGCAACAATG
AAATTTTTAGTAATAGGAAAATCCGTCGACTTCAAAAGCCTATTTGACATCCCAACGATT
TCTCCTATATCTATTTTCGTTAGTGGTTCCAAATTCCTCACCTTTCTCATTCACTCTATT
CTTTTACAAACGGATCTGTCCGAAAACGCCTTTCATCTTACACAAGTCTTGTATGATACA
CATACAAATGACCATCTTTGAACAAGGAATGAATCGCCTTTTGAATTTGAATGATTCACG
ATGGATATTATTTCTCAGACTGAAACTTACAAAGTCGTCTTATTGAAGATCCAAGAAATT
ACAGTACCCGAAAGTTGGGAATCTTCTTTCATACTTTTAATTGACATAGACCCCAGTCAT
CTAATAAAATAAGGATGATACATTGGGAGTGGTCGGGATAGCTCAGCTGGTAGAGCAGAG
GACTGAAAATC
>ww19530_Echium-plantagineum_Wagga_Wagga_Australia
ATAAGACTCTGTCTTAGTGTATAGGAGTTATTGAAGAAAATAAAGGAACAATACTCACCT
TCTTAGAAGGTGAGTATTGTTCCTTTATTTTCTTTTTATTTCCTTACAAAAGAAAAAGAA
GAAAAGGGGGATTCATGATTGAGGATCTTATTTGTTCTGTTTTGTAATTTCTATAATT-C
CGTCCCTATTTTTTATATTTA-TATAAAAAA-TAGATTTATATTTAATGAGCCTTGGTAT
GGAAACCTACTAAGTGACAACTTTCAAATTCAGAGAAACCCTGGAATTAATAAAAATGGG
CAATCCTGAGCCAAATCCGGTTTTCCGAAAACAAACAAAAGTTGAAAAAGAAAAA-GGAT
AGGTGCAGAGACTCAATGGAAGCTGTTCTAACAAATGGAGTTGACTGCTTTGGTCGACGA
ATCTTTCTCATAAAGTGTGAAAGTATATACATTTGTATTGAATACTTTATCAAATGAAAT
GATTAATGACTACCAAAATTTCGAAGAGTTGGTGTTAATCAATTCCACATAGAAGAAAGA
-GTCGAGTATTCATTGATCAAATTATTCACTCCATAGTCCGATAGATCTTTTGAAGAATT
GATTAATCGGACGAGAATAAAGATAGAGTCCCGTTCTACATGTCAATACCGGCAACAATG
AAATTTTTAGTAATAGGAAAATCCGTCGACTTCAAAAGCCTATTTGACATCCCAACGATT
TCTCCTATATCTATTTTCGTTAGTGGTTCCAAATTCCTCACCTTTCTCATTCACTCTATT
CTTTTACAAACGGATCTGTCCGAAAACGCCTTTCATCTTACACAAGTCTTGTATGATACA
CATACAAATGACCATCTTTGAACAAGGAATGAATCGCCTTTTGAATTTGAATGATTCACG
ATGGATATTATTTCTCAGACTGAAACTTACAAAGTCGTCTTATTGAAGATCCAAGAAATT
ACAGTACCCGAAAGTTGGGAATCTTCTTTCATACTTTTAATTGACATAGACCCCAGTCAT
CTAATAAAATAAGGATGATACATTGGGAGTGGTCGGGATAGCTCAGCTGGTAGAGCAGAG
GACTGAAAATC
>ww19531_Echium-plantagineum_Wagga_Wagga_Australia
ATAAGACTCTGTCTTAGTGTATAGGAGTTATTGAAGAAAATAAAGGAACAATACTCACCT
TCTTAGAAGGTGAGTATTGTTCCTTTATTTTCTTTTTATTTCCTTACAAAAGAAAAAGAA
GAAAAGGGGGATTCATGATTGAGGATCTTATTTGTTCTGTTTTGTAATTTCTATAATT-C
CGTCCCTATTTTTTATATTTA-TATAAAAAA-TAGATTTATATTTAATGAGCCTTGGTAT
GGAAACCTACTAAGTGACAACTTTCAAATTCAGAGAAACCCTGGAATTAATAAAAATGGG
CAATCCTGAGCCAAATCCGGTTTTCCGAAAACAAACAAAAGTTGAAAAAGAAAAA-GGAT
AGGTGCAGAGACTCAATGGAAGCTGTTCTAACAAATGGAGTTGACTGCTTTGGTCGACGA
ATCTTTCTCATAAAGTGTGAAAGTATATACATTTGTATTGAATACTTTATCAAATGAAAT
GATTAATGACTACCAAAATTTCGAAGAGTTGGTGTTAATCAATTCCACATAGAAGAAAGA
-GTCGAGTATTCATTGATCAAATTATTCACTCCATAGTCCGATAGATCTTTTGAAGAATT
GATTAATCGGACGAGAATAAAGATAGAGTCCCGTTCTACATGTCAATACCGGCAACAATG
AAATTTTTAGTAATAGGAAAATCCGTCGACTTCAAAAGCCTATTTGACATCCCAACGATT
TCTCCTATATCTATTTTCGTTAGTGGTTCCAAATTCCTCACCTTTCTCATTCACTCTATT
CTTTTACAAACGGATCTGTCCGAAAACGCCTTTCATCTTACACAAGTCTTGTATGATACA
CATACAAATGACCATCTTTGAACAAGGAATGAATCGCCTTTTGAATTTGAATGATTCACG
ATGGATATTATTTCTCAGACTGAAACTTACAAAGTCGTCTTATTGAAGATCCAAGAAATT
ACAGTACCCGAAAGTTGGGAATCTTCTTTCATACTTTTAATTGACATAGACCCCAGTCAT
CTAATAAAATAAGGATGATACATTGGGAGTGGTCGGGATAGCTCAGCTGGTAGAGCAGAG
GACTGAAAATC
>ww19532_Echium-plantagineum_Wagga_Wagga_Australia
ATAAGACTCTGTCTTAGTGTATAGGAGTTATTGAAGAAAATAAAGGAACAATACTCACCT
TCTTAGAAGGTGAGTATTGTTCCTTTATTTTCTTTTTATTTCCTTACAAAAGAAAAAGAA
GAAAAGGGGGATTCATGATTGAGGATCTTATTTGTTCTGTTTTGTAATTTCTATAATT-C
CGTCCCTATTTTTTATATTTA-TATAAAAAA-TAGATTTATATTTAATGAGCCTTGGTAT
GGAAACCTACTAAGTGACAACTTTCAAATTCAGAGAAACCCTGGAATTAATAAAAATGGG
CAATCCTGAGCCAAATCCGGTTTTCCGAAAACAAACAAAAGTTGAAAAAGAAAAA-GGAT
AGGTGCAGAGACTCAATGGAAGCTGTTCTAACAAATGGAGTTGACTGCTTTGGTCGACGA
ATCTTTCTCATAAAGTGTGAAAGTATATACATTTGTATTGAATACTTTATCAAATGAAAT
GATTAATGACTACCAAAATTTCGAAGAGTTGGTGTTAATCAATTCCACATAGAAGAAAGA
-GTCGAGTATTCATTGATCAAATTATTCACTCCATAGTCCGATAGATCTTTTGAAGAATT
GATTAATCGGACGAGAATAAAGATAGAGTCCCGTTCTACATGTCAATACCGGCAACAATG
AAATTTTTAGTAATAGGAAAATCCGTCGACTTCAAAAGCCTATTTGACATCCCAACGATT
TCTCCTATATCTATTTTCGTTAGTGGTTCCAAATTCCTCACCTTTCTCATTCACTCTATT
CTTTTACAAACGGATCTGTCCGAAAACGCCTTTCATCTTACACAAGTCTTGTATGATACA
CATACAAATGACCATCTTTGAACAAGGAATGAATCGCCTTTTGAATTTGAATGATTCACG
ATGGATATTATTTCTCAGACTGAAACTTACAAAGTCGTCTTATTGAAGATCCAAGAAATT
ACAGTACCCGAAAGTTGGGAATCTTCTTTCATACTTTTAATTGACATAGACCCCAGTCAT
CTAATAAAATAAGGATGATACATTGGGAGTGGTCGGGATAGCTCAGCTGGTAGAGCAGAG
GACTGAAAATC
>ww19533_Echium-plantagineum_Wagga_Wagga_Australia
ATAAGACTCTGTCTTAGTGTATAGGAGTTATTGAAGAAAATAAAGGAACAATACTCACCT
TCTTAGAAGGTGAGTATTGTTCCTTTATTTTCTTTTTATTTCCTTACAAAAGAAAAAGAA
GAAAAGGGGGATTCATGATTGAGGATCTTATTTGTTCTGTTTTGTAATTTCTATAATT-C
CGTCCCTATTTTTTATATTTA-TATAAAAAA-TAGATTTATATTTAATGAGCCTTGGTAT
GGAAACCTACTAAGTGACAACTTTCAAATTCAGAGAAACCCTGGAATTAATAAAAATGGG
CAATCCTGAGCCAAATCCGGTTTTCCGAAAACAAACAAAAGTTGAAAAAGAAAAA-GGAT
AGGTGCAGAGACTCAATGGAAGCTGTTCTAACAAATGGAGTTGACTGCTTTGGTCGACGA
ATCTTTCTCATAAAGTGTGAAAGTATATACATTTGTATTGAATACTTTATCAAATGAAAT
GATTAATGACTACCAAAATTTCGAAGAGTTGGTGTTAATCAATTCCACATAGAAGAAAGA
-GTCGAGTATTCATTGATCAAATTATTCACTCCATAGTCCGATAGATCTTTTGAAGAATT
GATTAATCGGACGAGAATAAAGATAGAGTCCCGTTCTACATGTCAATACCGGCAACAATG
AAATTTTTAGTAATAGGAAAATCCGTCGACTTCAAAAGCCTATTTGACATCCCAACGATT
TCTCCTATATCTATTTTCGTTAGTGGTTCCAAATTCCTCACCTTTCTCATTCACTCTATT
CTTTTACAAACGGATCTGTCCGAAAACGCCTTTCATCTTACACAAGTCTTGTATGATACA
CATACAAATGACCATCTTTGAACAAGGAATGAATCGCCTTTTGAATTTGAATGATTCACG
ATGGATATTATTTCTCAGACTGAAACTTACAAAGTCGTCTTATTGAAGATCCAAGAAATT
ACAGTACCCGAAAGTTGGGAATCTTCTTTCATACTTTTAATTGACATAGACCCCAGTCAT
CTAATAAAATAAGGATGATACATTGGGAGTGGTCGGGATAGCTCAGCTGGTAGAGCAGAG
GACTGAAAATC
>ww19534_Echium-plantagineum_Wagga_Wagga_Australia
ATAAGACTCTGTCTTAGTGTATAGGAGTTATTGAAGAAAATAAAGGAACAATACTCACCT
TCTTAGAAGGTGAGTATTGTTCCTTTATTTTCTTTTTATTTCCTTACAAAAGAAAAAGAA
GAAAAGGGGGATTCATGATTGAGGATCTTATTTGTTCTGTTTTGTAATTTCTATAATT-C
CGTCCCTATTTTTTATATTTA-TATAAAAAA-TAGATTTATATTTAATGAGCCTTGGTAT
GGAAACCTACTAAGTGACAACTTTCAAATTCAGAGAAACCCTGGAATTAATAAAAATGGG
CAATCCTGAGCCAAATCCGGTTTTCCGAAAACAAACAAAAGTTGAAAAAGAAAAA-GGAT
AGGTGCAGAGACTCAATGGAAGCTGTTCTAACAAATGGAGTTGACTGCTTTGGTCGACGA
ATCTTTCTCATAAAGTGTGAAAGTATATACATTTGTATTGAATACTTTATCAAATGAAAT
GATTAATGACTACCAAAATTTCGAAGAGTTGGTGTTAATCAATTCCACATAGAAGAAAGA
-GTCGAGTATTCATTGATCAAATTATTCACTCCATAGTCCGATAGATCTTTTGAAGAATT
GATTAATCGGACGAGAATAAAGATAGAGTCCCGTTCTACATGTCAATACCGGCAACAATG
AAATTTTTAGTAATAGGAAAATCCGTCGACTTCAAAAGCCTATTTGACATCCCAACGATT
TCTCCTATATCTATTTTCGTTAGTGGTTCCAAATTCCTCACCTTTCTCATTCACTCTATT
CTTTTACAAACGGATCTGTCCGAAAACGCCTTTCATCTTACACAAGTCTTGTATGATACA
CATACAAATGACCATCTTTGAACAAGGAATGAATCGCCTTTTGAATTTGAATGATTCACG
ATGGATATTATTTCTCAGACTGAAACTTACAAAGTCGTCTTATTGAAGATCCAAGAAATT
ACAGTACCCGAAAGTTGGGAATCTTCTTTCATACTTTTAATTGACATAGACCCCAGTCAT
CTAATAAAATAAGGATGATACATTGGGAGTGGTCGGGATAGCTCAGCTGGTAGAGCAGAG
GACTGAAAATC
>ww19535_Echium-plantagineum_Wagga_Wagga_Australia
ATAAGACTCTGTCTTAGTGTATAGGAGTTATTGAAGAAAATAAAGGAACAATACTCACCT
TCTTAGAAGGTGAGTATTGTTCCTTTATTTTCTTTTTATTTCCTTACAAAAGAAAAAGAA
GAAAAGGGGGATTCATGATTGAGGATCTTATTTGTTCTGTTTTGTAATTTCTATAATT-C
CGTCCCTATTTTTTATATTTA-TATAAAAAA-TAGATTTATATTTAATGAGCCTTGGTAT
GGAAACCTACTAAGTGACAACTTTCAAATTCAGAGAAACCCTGGAATTAATAAAAATGGG
CAATCCTGAGCCAAATCCGGTTTTCCGAAAACAAACAAAAGTTGAAAAAGAAAAA-GGAT
AGGTGCAGAGACTCAATGGAAGCTGTTCTAACAAATGGAGTTGACTGCTTTGGTCGACGA
ATCTTTCTCATAAAGTGTGAAAGTATATACATTTGTATTGAATACTTTATCAAATGAAAT
GATTAATGACTACCAAAATTTCGAAGAGTTGGTGTTAATCAATTCCACATAGAAGAAAGA
-GTCGAGTATTCATTGATCAAATTATTCACTCCATAGTCCGATAGATCTTTTGAAGAATT
GATTAATCGGACGAGAATAAAGATAGAGTCCCGTTCTACATGTCAATACCGGCAACAATG
AAATTTTTAGTAATAGGAAAATCCGTCGACTTCAAAAGCCTATTTGACATCCCAACGATT
TCTCCTATATCTATTTTCGTTAGTGGTTCCAAATTCCTCACCTTTCTCATTCACTCTATT
CTTTTACAAACGGATCTGTCCGAAAACGCCTTTCATCTTACACAAGTCTTGTATGATACA
CATACAAATGACCATCTTTGAACAAGGAATGAATCGCCTTTTGAATTTGAATGATTCACG
ATGGATATTATTTCTCAGACTGAAACTTACAAAGTCGTCTTATTGAAGATCCAAGAAATT
ACAGTACCCGAAAGTTGGGAATCTTCTTTCATACTTTTAATTGACATAGACCCCAGTCAT
CTAATAAAATAAGGATGATACGTTGGGAGTGGTCGGGATAGCTCAGCTGGTAGAGCAGAG
GACTGAAAATC
>ww19536_Echium-plantagineum_Wagga_Wagga_Australia
ATAAGACTCTGTCTTAGTGTATAGGAGTTATTGAAGAAAATAAAGGAACAATACTCACCT
TCTTAGAAGGTGAGTATTGTTCCTTTATTTTCTTTTTATTTCCTTACAAAAGAAAAAGAA
GAAAAGGGGGATTCATGATTGAGGATCTTATTTGTTCTGTTTTGTAATTTCTATAATT-C
CGTCCCTATTTTTTATATTTA-TATAAAAAA-TAGATTTATATTTAATGAGCCTTGGTAT
GGAAACCTACTAAGTGACAACTTTCAAATTCAGAGAAACCCTGGAATTAATAAAAATGGG
CAATCCTGAGCCAAATCCGGTTTTCCGAAAACAAACAAAAGTTGAAAAAGAAAAA-GGAT
AGGTGCAGAGACTCAATGGAAGCTGTTCTAACAAATGGAGTTGACTGCTTTGGTCGACGA
ATCTTTCTCATAAAGTGTGAAAGTATATACATTTGTATTGAATACTTTATCAAATGAAAT
GATTAATGACTACCAAAATTTCGAAGAGTTGGTGTTAATCAATTCCACATAGAAGAAAGA
-GTCGAGTATTCATTGATCAAATTATTCACTCCATAGTCCGATAGATCTTTTGAAGAATT
GATTAATCGGACGAGAATAAAGATAGAGTCCCGTTCTACATGTCAATACCGGCAACAATG
AAATTTTTAGTAATAGGAAAATCCGTCGACTTCAAAAGCCTATTTGACATCCCAACGATT
TCTCCTATATCTATTTTCGTTAGTGGTTCCAAATTCCTCACCTTTCTCATTCACTCTATT
CTTTTACAAACGGATCTGTCCGAAAACGCCTTTCATCTTACACAAGTCTTGTATGATACA
CATACAAATGACCATCTTTGAACAAGGAATGAATCGCCTTTTGAATTTGAATGATTCACG
ATGGATATTATTTCTCAGACTGAAACTTACAAAGTCGTCTTATTGAAGATCCAAGAAATT
ACAGTACCCGAAAGTTGGGAATCTTCTTTCATACTTTTAATTGACATAGACCCCAGTCAT
CTAATAAAATAAGGATGATACATTGGGAGTGGTCGGGATAGCTCAGCTGGTAGAGCAGAG
GACTGAAAATC
>ww19537_Echium-plantagineum_Wagga_Wagga_Australia
ATAAGACTCTGTCTTAGTGTATAGGAGTTATTGAAGAAAATAAAGGAACAATACTCACCT
TCTAAGAAGGTGAGTATTGTTCCTTTATTTTCTTTTTATTTCCTTACAAAAGAAAAAGAA
GAAAAGGGGGATTCATGATTGAGGATCTTATTTGTTCTGTTTTGTAATTTCTATAATT-C
CGTCCCTATTTTTTAGATTTA-TCTAAAAAA-TAGATTTATATTTAATGAGCCTTGGTAT
GGAAACCTACTAAGTGACAACTTTCAAATTCAGAGAAACCCTGGAATTAATAAAAATGGG
CAATCCTGAGCCAAATCCGGTTTTCCGAAAACAAACAAAAGTTGAAAAAGAAAAA-GGAT
AGGTGCAGAGACTCAATGGAAGCTGTTCTAACAAATGGAGTTGACTGCTTTGGTCGACGA
ATCTTTCTCATAAAGTGTGAAAGTATATACATTTGTATTGAATACTTTATCAAATGAAAT
GATTAATGACTACCAAAATTTAGAAGAGTTGGTGTTAATCAATTCCACATAGAAGAAAGA
-GTCGAGTATTCATTGATCAAATTATTCACTCCATAGTCCGATAGATCTTTTGAAGAACT
GATTAATCGGACGAGAATAAAGATAGAGTCCCGTTCTACATGTCAATACCGGCAACAATG
AAATTTTTAGTAATAGGAAAATCCGTCGACTTCAAAAGCCTATTTGACATCCCAACGATT
TCTCCTATATCTATTTTCGTTAGTGGTTCAAAATTCCTCACCTTTCTCATTCACTCTATT
CTTTTACAAACGGATCTGGCCGAAAACGCCTTTCATCTTACACAAGTCTTGTATGATACA
CATACAAATGACCATCTTTGAACAAGGAATGAATCGCCTTTTGAATTTGAATGATTCACG
ATGGATATTATTTCTCAGACTGAAACTTACAAAGTCGTCTTATTGAAGATCCAAGAAATT
ACAGTACCCGAAAGTTGGGAATCTTCTTTCATACTTTTAATTGACATAGACCCCAGTCAT
CTAATAAAATAAGGATGATACATTGGGAGTGGTCGGGATAGCTCAGCTGGTAGAGCAGAG
GACTGAAAATC
>ww19538_Echium-plantagineum_Wagga_Wagga_Australia
ATAAGACTCTGTCTTAGTGTATAGGAGTTATTGAAGAAAATAAAGGAACAATACTCACCT
TCTTAGAAGGTGAGTATTGTTCCTTTATTTTCTTTTTATTTCCTTACAAAAGAAAAAGAA
GAAAAGGGGGATTCATGATTGAGGATCTTATTTGTTCTGTTTTGTAATTTCTATAATT-C
CGTCCCTATTTTTTATATTTA-TATAAAAAA-TAGATTTATATTTAATGAGCCTTGGTAT
GGAAACCTACTAAGTGACAACTTTCAAATTCAGAGAAACCCTGGAATTAATAAAAATGGG
CAATCCTGAGCCAAATCCGGTTTTCCGAAAACAAACAAAAGTTGAAAAAGAAAAA-GGAT
AGGTGCAGAGACTCAATGGAAGCTGTTCTAACAAATGGAGTTGACTGCTTTGGTCGACGA
ATCTTTCTCATAAAGTGTGAAAGTATATACATTTGTATTGAATACTTTATCAAATGAAAT
GATTAATGACTACCAAAATTTCGAAGAGTTGGTGTTAATCAATTCCACATAGAAGAAAGA
-GTCGAGTATTCATTGATCAAATTATTCACTCCATAGTCCGATAGATCTTTTGAAGAATT
GATTAATCGGACGAGAATAAAGATAGAGTCCCGTTCTACATGTCAATACCGGCAACAATG
AAATTTTTAGTAATAGGAAAATCCGTCGACTTCAAAAGCCTATTTGACATCCCAACGATT
TCTCCTATATCTATTTTCGTTAGTGGTTCCAAATTCCTCACCTTTCTCATTCACTCTATT
CTTTTACAAACGGATCTGTCCGAAAACGCCTTTCATCTTACACAAGTCTTGTATGATACA
CATACAAATGACCATCTTTGAACAAGGAATGAATCGCCTTTTGAATTTGAATGATTCACG
ATGGATATTATTTCTCAGACTGAAACTTACAAAGTCGTCTTATTGAAGATCCAAGAAATT
ACAGTACCCGAAAGTTGGGAATCTTCTTTCATACTTTTAATTGACATAGACCCCAGTCAT
CTAATAAAATAAGGATGATACATTGGGAGTGGTCGGGATAGCTCAGCTGGTAGAGCAGAG
GACTGAAAATC
>ww19540_Echium-plantagineum_Wagga_Wagga_Australia
ATAAGACTCTGTCTTAGTGTATAGGAGTTATTGAAGAAAATAAAGGAACAATACTCACCT
TCTTAGAAGGTGAGTATTGTTCCTTTATTTTCTTTTTATTTCCTTACAAAAGAAAAAGAA
GAAAAGGGGGATTCATGATTGAGGATCTTATTTGTTCTGTTTTGTAATTTCTATAATT-C
CGTCCCTATTTTTTATATTTA-TATAAAAAA-TAGATTTATATTTAATGAGCCTTGGTAT
GGAAACCTACTAAGTGACAACTTTCAAATTCAGAGAAACCCTGGAATTAATAAAAATGGG
CAATCCTGAGCCAAATCCGGTTTTCCGAAAACAAACAAAAGTTGAAAAAGAAAAA-GGAT
AGGTGCAGAGACTCAATGGAAGCTGTTCTAACAAATGGAGTTGACTGCTTTGGTCGACGA
ATCTTTCTCATAAAGTGTGAAAGTATATACATTTGTATTGAATACTTTATCAAATGAAAT
GATTAATGACTACCAAAATTTCGAAGAGTTGGTGTTAATCAATTCCACATAGAAGAAAGA
-GTCGAGTATTCATTGATCAAATTATTCACTCCATAGTCCGATAGATCTTTTGAAGAATT
GATTAATCGGACGAGAATAAAGATAGAGTCCCGTTCTACATGTCAATACCGGCAACAATG
AAATTTTTAGTAATAGGAAAATCCGTCGACTTCAAAAGCCTATTTGACATCCCAACGATT
TCTCCTATATCTATTTTCGTTAGTGGTTCCAAATTCCTCACCTTTCTCATTCACTCTATT
CTTTTACAAACGGATCTGTCCGAAAACGCCTTTCATCTTACACAAGTCTTGTATGATACA
CATACAAATGACCATCTTTGAACAAGGAATGAATCGCCTTTTGAATTTGAATGATTCACG
ATGGATATTATTTCTCAGACTGAAACTTACAAAGTCGTCTTATTGAAGATCCAAGAAATT
ACAGTACCCGAAAGTTGGGAATCTTCTTTCATACTTTTAATTGACATAGACCCCAGTCAT
CTAATAAAATAAGGATGATACATTGGGAGTGGTCGGGATAGCTCAGCTGGTAGAGCAGAG
GACTGAAAATC
>ww19541_Echium-plantagineum_Wagga_Wagga_Australia
ATAAGACTCTGTCTTAGTGTATAGGAGTTATTGAAGAAAATAAAGGAACAATACTCACCT
TCTTAGAAGGTGAGTATTGTTCCTTTATTTTCTTTTTATTTCCTTACAAAAGAAAAAGAA
GAAAAGGGGGATTCATGATTGAGGATCTTATTTGTTCTGTTTTGTAATTTCTATAATT-C
CGTCCCTATTTTTTATATTTA-TATAAAAAA-TAGATTTATATTTAATGAGCCTTGGTAT
GGAAACCTACTAAGTGACAACTTTCAAATTCAGAGAAACCCTGGAATTAATAAAAATGGG
CAATCCTGAGCCAAATCCGGTTTTCCGAAAACAAACAAAAGTTGAAAAAGAAAAA-GGAT
AGGTGCAGAGACTCAATGGAAGCTGTTCTAACAAATGGAGTTGACTGCTTTGGTCGACGA
ATCTTTCTCATAAAGTGTGAAAGTATATACATTTGTATTGAATACTTTATCAAATGAAAT
GATTAATGACTACCAAAATTTCGAAGAGTTGGTGTTAATCAATTCCACATAGAAGAAAGA
-GTCGAGTATTCATTGATCAAATTATTCACTCCATAGTCCGATAGATCTTTTGAAGAATT
GATTAATCGGACGAGAATAAAGATAGAGTCCCGTTCTACATGTCAATACCGGCAACAATG
AAATTTTTAGTAATAGGAAAATCCGTCGACTTCAAAAGCCTATTTGACATCCCAACGATT
TCTCCTATATCTATTTTCGTTAGTGGTTCCAAATTCCTCACCTTTCTCATTCACTCTATT
CTTTTACAAACGGATCTGTCCGAAAACGCCTTTCATCTTACACAAGTCTTGTATGATACA
CATACAAATGACCATCTTTGAACAAGGAATGAATCGCCTTTTGAATTTGAATGATTCACG
ATGGATATTATTTCTCAGACTGAAACTTACAAAGTCGTCTTATTGAAGATCCAAGAAATT
ACAGTACCCGAAAGTTGGGAATCTTCTTTCATACTTTTAATTGACATAGACCCCAGTCAT
CTAATAAAATAAGGATGATACATTGGGAGTGGTCGGGATAGCTCAGCTGGTAGAGCAGAG
GACTGAAAATC
>ww19542_Echium-plantagineum_Wagga_Wagga_Australia
ATAAGACTCTGTCTTAGTGTATAGGAGTTATTGAAGAAAATAAAGGAACAATACTCACCT
TCTTAGAAGGTGAGTATTGTTCCTTTATTTTCTTTTTATTTCCTTACAAAAGAAAAAGAA
GAAAAGGGGGATTCATGATTGAGGATCTTATTTGTTCTGTTTTGTAATTTCTATAATT-C
CGTCCCTATTTTTTATATTTA-TATAAAAAA-TAGATTTATATTTAATGAGCCTTGGTAT
GGAAACCTACTAAGTGACAACTTTCAAATTCAGAGAAACCCTGGAATTAATAAAAATGGG
CAATCCTGAGCCAAATCCGGTTTTCCGAAAACAAACAAAAGTTGAAAAAGAAAAA-GGAT
AGGTGCAGAGACTCAATGGAAGCTGTTCTAACAAATGGAGTTGACTGCTTTGGTCGACGA
ATCTTTCTCATAAAGTGTGAAAGTATATACATTTGTATTGAATACTTTATCAAATGAAAT
GATTAATGACTACCAAAATTTCGAAGAGTTGGTGTTAATCAATTCCACATAGAAGAAAGA
-GTCGAGTATTCATTGATCAAATTATTCACTCCATAGTCCGATAGATCTTTTGAAGAATT
GATTAATCGGACGAGAATAAAGATAGAGTCCCGTTCTACATGTCAATACCGGCAACAATG
AAATTTTTAGTAATAGGAAAATCCGTCGACTTCAAAAGCCTATTTGACATCCCAACGATT
TCTCCTATATCTATTTTCGTTAGTGGTTCCAAATTCCTCACCTTTCTCATTCACTCTATT
CTTTTACAAACGGATCTGTCCGAAAACGCCTTTCATCTTACACAAGTCTTGTATGATACA
CATACAAATGACCATCTTTGAACAAGGAATGAATCGCCTTTTGAATTTGAATGATTCACG
ATGGATATTATTTCTCAGACTGAAACTTACAAAGTCGTCTTATTGAAGATCCAAGAAATT
ACAGTACCCGAAAGTTGGGAATCTTCTTTCATACTTTTAATTGACATAGACCCCAGTCAT
CTAATAAAATAAGGATGATACATTGGGAGTGGTCGGGATAGCTCAGCTGGTAGAGCAGAG
GACTGAAAATC
>ww19544_Echium-plantagineum_Wagga_Wagga_Australia
ATAAGACTCTGTCTTAGTGTATAGGAGTTATTGAAGAAAATAAAGGAACAATACTCACCT
TCTTAGAAGGTGAGTATTGTTCCTTTATTTTCTTTTTATTTCCTTACAAAAGAAAAAGAA
GAAAAGGGGGATTCATGATTGAGGATCTTATTTGTTCTGTTTTGTAATTTCTATAATT-C
CGTCCCTATTTTTTATATTTA-TATAAAAAA-TAGATTTATATTTAATGAGCCTTGGTAT
GGAAACCTACTAAGTGACAACTTTCAAATTCAGAGAAACCCTGGAATTAATAAAAATGGG
CAATCCTGAGCCAAATCCGGTTTTCCGAAAACAAACAAAAGTTGAAAAAGAAAAA-GGAT
AGGTGCAGAGACTCAATGGAAGCTGTTCTAACAAATGGAGTTGACTGCTTTGGTCGACGA
ATCTTTCTCATAAAGTGTGAAAGTATATACATTTGTATTGAATACTTTATCAAATGAAAT
GATTAATGACTACCAAAATTTCGAAGAGTTGGTGTTAATCAATTCCACATAGAAGAAAGA
-GTCGAGTATTCATTGATCAAATTATTCACTCCATAGTCCGATAGATCTTTTGAAGAATT
GATTAATCGGACGAGAATAAAGATAGAGTCCCGTTCTACATGTCAATACCGGCAACAATG
AAATTTTTAGTAATAGGAAAATCCGTCGACTTCAAAAGCCTATTTGACATCCCAACGATT
TCTCCTATATCTATTTTCGTTAGTGGTTCCAAATTCCTCACCTTTCTCATTCACTCTATT
CTTTTACAAACGGATCTGTCCGAAAACGCCTTTCATCTTACACAAGTCTTGTATGATACA
CATACAAATGACCATCTTTGAACAAGGAATGAATCGCCTTTTGAATTTGAATGATTCACG
ATGGATATTATTTCTCAGACTGAAACTTACAAAGTCGTCTTATTGAAGATCCAAGAAATT
ACAGTACCCGAAAGTTGGGAATCTTCTTTCATACTTTTAATTGACATAGACCCCAGTCAT
CTAATAAAATAAGGATGATACATTGGGAGTGGTCGGGATAGCTCAGCTGGTAGAGCAGAG
GACTGAAAATC
>ww19545_Echium-plantagineum_Wagga_Wagga_Australia
ATAAGACTCTGTCTTAGTGTATAGGAGTTATTGAAGAAAATAAAGGAACAATACTCACCT
TCTTAGAAGGTGAGTATTGTTCCTTTATTTTCTTTTTATTTCCTTACAAAAGAAAAAGAA
GAAAAGGGGGATTCATGATTGAGGATCTTATTTGTTCTGTTTTGTAATTTCTATAATT-C
CGTCCCTATTTTTTATATTTA-TATAAAAAA-TAGATTTATATTTAATGAGCCTTGGTAT
GGAAACCTACTAAGTGACAACTTTCAAATTCAGAGAAACCCTGGAATTAATAAAAATGGG
CAATCCTGAGCCAAATCCGGTTTTCCGAAAACAAACAAAAGTTGAAAAAGAAAAA-GGAT
AGGTGCAGAGACTCAATGGAAGCTGTTCTAACAAATGGAGTTGACTGCTTTGGTCGACGA
ATCTTTCTCATAAAGTGTGAAAGTATATACATTTGTATTGAATACTTTATCAAATGAAAT
GATTAATGACTACCAAAATTTCGAAGAGTTGGTGTTAATCAATTCCACATAGAAGAAAGA
-GTCGAGTATTCATTGATCAAATTATTCACTCCATAGTCCGATAGATCTTTTGAAGAATT
GATTAATCGGACGAGAATAAAGATAGAGTCCCGTTCTACATGTCAATACCGGCAACAATG
AAATTTTTAGTAATAGGAAAATCCGTCGACTTCAAAAGCCTATTTGACATCCCAACGATT
TCTCCTATATCTATTTTCGTTAGTGGTTCCAAATTCCTCACCTTTCTCATTCACTCTATT
CTTTTACAAACGGATCTGTCCGAAAACGCCTTTCATCTTACACAAGTCTTGTATGATACA
CATACAAATGACCATCTTTGAACAAGGAATGAATCGCCTTTTGAATTTGAATGATTCACG
ATGGATATTATTTCTCAGACTGAAACTTACAAAGTCGTCTTATTGAAGATCCAAGAAATT
ACAGTACCCGAAAGTTGGGAATCTTCTTTCATACTTTTAATTGACATAGACCCCAGTCAT
CTAATAAAATAAGGATGATACATTGGGAGTGGTCGGGATAGCTCAGCTGGTAGAGCAGAG
GACTGAAAATC
>ww19546_Echium-plantagineum_Wagga_Wagga_Australia
ATAAGACTCTGTCTTAGTGTATAGGAGTTATTGAAGAAAATAAAGGAACAATACTCACCT
TCTTAGAAGGTGAGTATTGTTCCTTTATTTTCTTTTTATTTCCTTACAAAAGAAAAAGAA
GAAAAGGGGGATTCATGATTGAGGATCTTATTTGTTCTGTTTTGTAATTTCTATAATT-C
CGTCCCTATTTTTTATATTTA-TATAAAAAA-TAGATTTATATTTAATGAGCCTTGGTAT
GGAAACCTACTAAGTGACAACTTTCAAATTCAGAGAAACCCTGGAATTAATAAAAATGGG
CAATCCTGAGCCAAATCCGGTTTTCCGAAAACAAACAAAAGTTGAAAAAGAAAAA-GGAT
AGGTGCAGAGACTCAATGGAAGCTGTTCTAACAAATGGAGTTGACTGCTTTGGTCGACGA
ATCTTTCTCATAAAGTGTGAAAGTATATACATTTGTATTGAATACTTTATCAAATGAAAT
GATTAATGACTACCAAAATTTCGAAGAGTTGGTGTTAATCAATTCCACATAGAAGAAAGA
-GTCGAGTATTCATTGATCAAATTATTCACTCCATAGTCCGATAGATCTTTTGAAGAATT
GATTAATCGGACGAGAATAAAGATAGAGTCCCGTTCTACATGTCAATACCGGCAACAATG
AAATTTTTAGTAATAGGAAAATCCGTCGACTTCAAAAGCCTATTTGACATCCCAACGATT
TCTCCTATATCTATTTTCGTTAGTGGTTCCAAATTCCTCACCTTTCTCATTCACTCTATT
CTTTTACAAACGGATCTGTCCGAAAACGCCTTTCATCTTACACAAGTCTTGTATGATACA
CATACAAATGACCATCTTTGAACAAGGAATGAATCGCCTTTTGAATTTGAATGATTCACG
ATGGATATTATTTCTCAGACTGAAACTTACAAAGTCGTCTTATTGAAGATCCAAGAAATT
ACAGTACCCGAAAGTTGGGAATCTTCTTTCATACTTTTAATTGACATAGACCCCAGTCAT
CTAATAAAATAAGGATGATACATTGGGAGTGGTCGGGATAGCTCAGCTGGTAGAGCAGAG
GACTGAAAATC
>ww19547_Echium-plantagineum_Wagga_Wagga_Australia
ATAAGACTCTGTCTTAGTGTATAGGAGTTATTGAAGAAAATAAAGGAACAATACTCACCT
TCTTAGAAGGTGAGTATTGTTCCTTTATTTTCTTTTTATTTCCTTACAAAAGAAAAAGAA
GAAAAGGGGGATTCATGATTGAGGATCTTATTTGTTCTGTTTTGTAATTTCTATAATT-C
CGTCCCTATTTTTTATATTTA-TATAAAAAA-TAGATTTATATTTAATGAGCCTTGGTAT
GGAAACCTACTAAGTGACAACTTTCAAATTCAGAGAAACCCTGGAATTAATAAAAATGGG
CAATCCTGAGCCAAATCCGGTTTTCCGAAAACAAACAAAAGTTGAAAAAGAAAAA-GGAT
AGGTGCAGAGACTCAATGGAAGCTGTTCTAACAAATGGAGTTGACTGCTTTGGTCGACGA
ATCTTTCTCATAAAGTGTGAAAGTATATACATTTGTATTGAATACTTTATCAAATGAAAT
GATTAATGACTACCAAAATTTCGAAGAGTTGGTGTTAATCAATTCCACATAGAAGAAAGA
-GTCGAGTATTCATTGATCAAATTATTCACTCCATAGTCCGATAGATCTTTTGAAGAATT
GATTAATCGGACGAGAATAAAGATAGAGTCCCGTTCTACATGTCAATACCGGCAACAATG
AAATTTTTAGTAATAGGAAAATCCGTCGACTTCAAAAGCCTATTTGACATCCCAACGATT
TCTCCTATATCTATTTTCGTTAGTGGTTCCAAATTCCTCACCTTTCTCATTCACTCTATT
CTTTTACAAACGGATCTGTCCGAAAACGCCTTTCATCTTACACAAGTCTTGTATGATACA
CATACAAATGACCATCTTTGAACAAGGAATGAATCGCCTTTTGAATTTGAATGATTCACG
ATGGATATTATTTCTCAGACTGAAACTTACAAAGTCGTCTTATTGAAGATCCAAGAAATT
ACAGTACCCGAAAGTTGGGAATCTTCTTTCATACTTTTAATTGACATAGACCCCAGTCAT
CTAATAAAATAAGGATGATACATTGGGAGTGGTCGGGATAGCTCAGCTGGTAGAGCAGAG
GACTGAAAATC
>ww19548_Echium-plantagineum_Wagga_Wagga_Australia
ATAAGACTCTGTCTTAGTGTATAGGAGTTATTGAAGAAAATAAAGGAACAATACTCACCT
TCTTAGAAGGTGAGTATTGTTCCTTTATTTTCTTTTTATTTCCTTACAAAAGAAAAAGAA
GAAAAGGGGGATTCATGATTGAGGATCTTATTTGTTCTGTTTTGTAATTTCTATAATT-C
CGTCCCTATTTTTTATATTTA-TATAAAAAA-TAGATTTATATTTAATGAGCCTTGGTAT
GGAAACCTACTAAGTGACAACTTTCAAATTCAGAGAAACCCTGGAATTAATAAAAATGGG
CAATCCTGAGCCAAATCCGGTTTTCCGAAAACAAACAAAAGTTGAAAAAGAAAAA-GGAT
AGGTGCAGAGACTCAATGGAAGCTGTTCTAACAAATGGAGTTGACTGCTTTGGTCGACGA
ATCTTTCTCATAAAGTGTGAAAGTATATACATTTGTATTGAATACTTTATCAAATGAAAT
GATTAATGACTACCAAAATTTCGAAGAGTTGGTGTTAATCAATTCCACATAGAAGAAAGA
-GTCGAGTATTCATTGATCAAATTATTCACTCCATAGTCCGATAGATCTTTTGAAGAATT
GATTAATCGGACGAGAATAAAGATAGAGTCCCGTTCTACATGTCAATACCGGCAACAATG
AAATTTTTAGTAATAGGAAAATCCGTCGACTTCAAAAGCCTATTTGACATCCCAACGATT
TCTCCTATATCTATTTTCGTTAGTGGTTCCAAATTCCTCACCTTTCTCATTCACTCTATT
CTTTTACAAACGGATCTGTCCGAAAACGCCTTTCATCTTACACAAGTCTTGTATGATACA
CATACAAATGACCATCTTTGAACAAGGAATGAATCGCCTTTTGAATTTGAATGATTCACG
ATGGATATTATTTCTCAGACTGAAACTTACAAAGTCGTCTTATTGAAGATCCAAGAAATT
ACAGTACCCGAAAGTTGGGAATCTTCTTTCATACTTTTAATTGACATAGACCCCAGTCAT
CTAATAAAATAAGGATGATACATTGGGAGTGGTCGGGATAGCTCAGCTGGTAGAGCAGAG
GACTGAAAATC
>ww19549_Echium-plantagineum_Wagga_Wagga_Australia
ATAAGACTCTGTCTTAGTGTATAGGAGTTATTGAAGAAAATAAAGGAACAATACTCACCT
TCTTAGAAGGTGAGTATTGTTCCTTTATTTTCTTTTTATTTCCTTACAAAAGAAAAAGAA
GAAAAGGGGGATTCATGATTGAGGATCTTATTTGTTCTGTTTTGTAATTTCTATAATT-C
CGTCCCTATTTTTTATATTTA-TATAAAAAA-TAGATTTATATTTAATGAGCCTTGGTAT
GGAAACCTACTAAGTGACAACTTTCAAATTCAGAGAAACCCTGGAATTAATAAAAATGGG
CAATCCTGAGCCAAATCCGGTTTTCCGAAAACAAACAAAAGTTGAAAAAGAAAAA-GGAT
AGGTGCAGAGACTCAATGGAAGCTGTTCTAACAAATGGAGTTGACTGCTTTGGTCGACGA
ATCTTTCTCATAAAGTGTGAAAGTATATACATTTGTATTGAATACTTTATCAAATGAAAT
GATTAATGACTACCAAAATTTAGAAGAGTTGGTGTTAATCAATTCCACATAGAAGAAAGA
-GTCGAGTATTCATTGATCAAATTATTCACTCCATAGTCCGATAGATCTTTTGAAGAATT
GATTAATCGGACGAGAATAAAGATAGAGTCCCGTTCTACATGTCAATACCGGCAACAATG
AAATTTTTAGTAATAGGAAAATCCGTCGACTTCAAAAGCCTATTTGACATCCCAACGATT
TCTCCTATATCTATTTTCGTTAGTGGTTCCAAATTCCTCACCTTTCTCATTCACTCTATT
CTTTTACAAACGGATCTGTCCGAAAACGCCTTTCATCTTACACAAGTCTTGTATGATACA
CATACAAATGACCATCTTTGAACAAGGAATGAATCGCCTTTTGAATTTGAATGATTCACG
ATGGATATTATTTCTCAGACTGAAACTTACAAAGTCGTCTTATTGAAGATCCAAGAAATT
ACAGTACCCGAAAGTTGGGAATCTTCTTTCATACTTTTAATTGACATAGACCCCAGTCAT
CTAATAAAATAAGGATGATACGTTGGGAGTGGTCGGGATAGCTCAGCTGGTAGAGCAGAG
GACTGAAAATC
>ww19550_Echium-plantagineum_Wagga_Wagga_Australia
ATAAGACTCTGTCTTAGTGTATAGGAGTTATTGAAGAAAATAAAGGAACAATACTCACCT
TCTTAGAAGGTGAGTATTGTTCCTTTATTTTCTTTTTATTTCCTTACAAAAGAAAAAGAA
GAAAAGGGGGATTCATGATTGAGGATCTTATTTGTTCTGTTTTGTAATTTCTATAATT-C
CGTCCCTATTTTTTATATTTA-TATAAAAAA-TAGATTTATATTTAATGAGCCTTGGTAT
GGAAACCTACTAAGTGACAACTTTCAAATTCAGAGAAACCCTGGAATTAATAAAAATGGG
CAATCCTGAGCCAAATCCGGTTTTCCGAAAACAAACAAAAGTTGAAAAAGAAAAA-GGAT
AGGTGCAGAGACTCAATGGAAGCTGTTCTAACAAATGGAGTTGACTGCTTTGGTCGACGA
ATCTTTCTCATAAAGTGTGAAAGTATATACATTTGTATTGAATACTTTATCAAATGAAAT
GATTAATGACTACCAAAATTTCGAAGAGTTGGTGTTAATCAATTCCACATAGAAGAAAGA
-GTCGAGTATTCATTGATCAAATTATTCACTCCATAGTCCGATAGATCTTTTGAAGAATT
GATTAATCGGACGAGAATAAAGATAGAGTCCCGTTCTACATGTCAATACCGGCAACAATG
AAATTTTTAGTAATAGGAAAATCCGTCGACTTCAAAAGCCTATTTGACATCCCAACGATT
TCTCCTATATCTATTTTCGTTAGTGGTTCCAAATTCCTCACCTTTCTCATTCACTCTATT
CTTTTACAAACGGATCTGTCCGAAAACGCCTTTCATCTTACACAAGTCTTGTATGATACA
CATACAAATGACCATCTTTGAACAAGGAATGAATCGCCTTTTGAATTTGAATGATTCACG
ATGGATATTATTTCTCAGACTGAAACTTACAAAGTCGTCTTATTGAAGATCCAAGAAATT
ACAGTACCCGAAAGTTGGGAATCTTCTTTCATACTTTTAATTGACATAGACCCCAGTCAT
CTAATAAAATAAGGATGATACATTGGGAGTGGTCGGGATAGCTCAGCTGGTAGAGCAGAG
GACTGAAAATC
>ww19552_Echium-plantagineum_Wagga_Wagga_Australia
ATAAGACTCTGTCTTAGTGTATAGGAGTTATTGAAGAAAATAAAGGAACAATACTCACCT
TCTTAGAAGGTGAGTATTGTTCCTTTATTTTCTTTTTATTTCCTTACAAAAGAAAAAGAA
GAAAAGGGGGATTCATGATTGAGGATCTTATTTGTTCTGTTTTGTAATTTCTATAATT-C
CGTCCCTATTTTTTATATTTA-TATAAAAAA-TAGATTTATATTTAATGAGCCTTGGTAT
GGAAACCTACTAAGTGACAACTTTCAAATTCAGAGAAACCCTGGAATTAATAAAAATGGG
CAATCCTGAGCCAAATCCGGTTTTCCGAAAACAAACAAAAGTTGAAAAAGAAAAA-GGAT
AGGTGCAGAGACTCAATGGAAGCTGTTCTAACAAATGGAGTTGACTGCTTTGGTCGACGA
ATCTTTCTCATAAAGTGTGAAAGTATATACATTTGTATTGAATACTTTATCAAATGAAAT
GATTAATGACTACCAAAATTTCGAAGAGTTGGTGTTAATCAATTCCACATAGAAGAAAGA
-GTCGAGTATTCATTGATCAAATTATTCACTCCATAGTCCGATAGATCTTTTGAAGAATT
GATTAATCGGACGAGAATAAAGATAGAGTCCCGTTCTACATGTCAATACCGGCAACAATG
AAATTTTTAGTAATAGGAAAATCCGTCGACTTCAAAAGCCTATTTGACATCCCAACGATT
TCTCCTATATCTATTTTCGTTAGTGGTTCCAAATTCCTCACCTTTCTCATTCACTCTATT
CTTTTACAAACGGATCTGTCCGAAAACGCCTTTCATCTTACACAAGTCTTGTATGATACA
CATACAAATGACCATCTTTGAACAAGGAATGAATCGCCTTTTGAATTTGAATGATTCACG
ATGGATATTATTTCTCAGACTGAAACTTACAAAGTCGTCTTATTGAAGATCCAAGAAATT
ACAGTACCCGAAAGTTGGGAATCTTCTTTCATACTTTTAATTGACATAGACCCCAGTCAT
CTAATAAAATAAGGATGATACATTGGGAGTGGTCGGGATAGCTCAGCTGGTAGAGCAGAG
GACTGAAAATC
>ww19553_Echium-plantagineum_Wagga_Wagga_Australia
ATAAGACTCTGTCTTAGTGTATAGGAGTTATTGAAGAAAATAAAGGAACAATACTCACCT
TCTTAGAAGGTGAGTATTGTTCCTTTATTTTCTTTTTATTTCCTTACAAAAGAAAAAGAA
GAAAAGGGGGATTCATGATTGAGGATCTTATTTGTTCTGTTTTGTAATTTCTATAATT-C
CGTCCCTATTTTTTATATTTA-TATAAAAAA-TAGATTTATATTTAATGAGCCTTGGTAT
GGAAACCTACTAAGTGACAACTTTCAAATTCAGAGAAACCCTGGAATTAATAAAAATGGG
CAATCCTGAGCCAAATCCGGTTTTCCGAAAACAAACAAAAGTTGAAAAAGAAAAA-GGAT
AGGTGCAGAGACTCAATGGAAGCTGTTCTAACAAATGGAGTTGACTGCTTTGGTCGACGA
ATCTTTCTCATAAAGTGTGAAAGTATATACATTTGTATTGAATACTTTATCAAATGAAAT
GATTAATGACTACCAAAATTTCGAAGAGTTGGTGTTAATCAATTCCACATAGAAGAAAGA
-GTCGAGTATTCATTGATCAAATTATTCACTCCATAGTCCGATAGATCTTTTGAAGAATT
GATTAATCGGACGAGAATAAAGATAGAGTCCCGTTCTACATGTCAATACCGGCAACAATG
AAATTTTTAGTAATAGGAAAATCCGTCGACTTCAAAAGCCTATTTGACATCCCAACGATT
TCTCCTATATCTATTTTCGTTAGTGGTTCCAAATTCCTCACCTTTCTCATTCACTCTATT
CTTTTACAAACGGATCTGTCCGAAAACGCCTTTCATCTTACACAAGTCTTGTATGATACA
CATACAAATGACCATCTTTGAACAAGGAATGAATCGCCTTTTGAATTTGAATGATTCACG
ATGGATATTATTTCTCAGACTGAAACTTACAAAGTCGTCTTATTGAAGATCCAAGAAATT
ACAGTACCCGAAAGTTGGGAATCTTCTTTCATACTTTTAATTGACATAGACCCCAGTCAT
CTAATAAAATAAGGATGATACATTGGGAGTGGTCGGGATAGCTCAGCTGGTAGAGCAGAG
GACTGAAAATC
>ww19554_Echium-plantagineum_Wagga_Wagga_Australia
ATAAGACTCTGTCTTAGTGTATAGGAGTTATTGAAGAAAATAAAGGAACAATACTCACCT
TCTTAGAAGGTGAGTATTGTTCCTTTATTTTCTTTTTATTTCCTTACAAAAGAAAAAGAA
GAAAAGGGGGATTCATGATTGAGGATCTTATTTGTTCTGTTTTGTAATTTCTATAATT-C
CGTCCCTATTTTTTATATTTA-TATAAAAAA-TAGATTTATATTTAATGAGCCTTGGTAT
GGAAACCTACTAAGTGACAACTTTCAAATTCAGAGAAACCCTGGAATTAATAAAAATGGG
CAATCCTGAGCCAAATCCGGTTTTCCGAAAACAAACAAAAGTTGAAAAAGAAAAA-GGAT
AGGTGCAGAGACTCAATGGAAGCTGTTCTAACAAATGGAGTTGACTGCTTTGGTCGACGA
ATCTTTCTCATAAAGTGTGAAAGTATATACATTTGTATTGAATACTTTATCAAATGAAAT
GATTAATGACTACCAAAATTTCGAAGAGTTGGTGTTAATCAATTCCACATAGAAGAAAGA
-GTCGAGTATTCATTGATCAAATTATTCACTCCATAGTCCGATAGATCTTTTGAAGAATT
GATTAATCGGACGAGAATAAAGATAGAGTCCCGTTCTACATGTCAATACCGGCAACAATG
AAATTTTTAGTAATAGGAAAATCCGTCGACTTCAAAAGCCTATTTGACATCCCAACGATT
TCTCCTATATCTATTTTCGTTAGTGGTTCCAAATTCCTCACCTTTCTCATTCACTCTATT
CTTTTACAAACGGATCTGTCCGAAAACGCCTTTCATCTTACACAAGTCTTGTATGATACA
CATACAAATGACCATCTTTGAACAAGGAATGAATCGCCTTTTGAATTTGAATGATTCACG
ATGGATATTATTTCTCAGACTGAAACTTACAAAGTCGTCTTATTGAAGATCCAAGAAATT
ACAGTACCCGAAAGTTGGGAATCTTCTTTCATACTTTTAATTGACATAGACCCCAGTCAT
CTAATAAAATAAGGATGATACATTGGGAGTGGTCGGGATAGCTCAGCTGGTAGAGCAGAG
GACTGAAAATC
>ww19555_Echium-plantagineum_Wagga_Wagga_Australia
ATAAGACTCTGTCTTAGTGTATAGGAGTTATTGAAGAAAATAAAGGAACAATACTCACCT
TCTTAGAAGGTGAGTATTGTTCCTTTATTTTCTTTTTATTTCCTTACAAAAGAAAAAGAA
GAAAAGGGGGATTCATGATTGAGGATCTTATTTGTTCTGTTTTGTAATTTCTATAATT-C
CGTCCCTATTTTTTAGATTTA-TCTAAAAAA-TAGATTTATATTTAATGAGCCTTGGTAT
GGAAACCTACTAAGTGACAACTTTCAAATTCAGAGAAACCCTGGAATTAATAAAAATGGG
CAATCCTGAGCCAAATCCGGTTTTCCGAAAACAAACAAAAGTTGAAAAAGAAAAA-GGAT
AGGTGCAGAGACTCAATGGAAGCTGTTCTAACAAATGGAGTTGACTGCTTTGGTCGACGA
ATCTTTCTCATAAAGTGTGAAAGTATATACATTTGTATTGAATACTTTATCAAATGAAAT
GATTAATGACTACCAAAATTTAGAAGAGTTGGTGTTAATCAATTCCACATAGAAGAAAGA
-GTCGAGTATTCATTGATCAAATTATTCACTCCATAGTCCGATAGATCTTTTGAAGAACT
GATTAATCGGACGAGAATAAAGATAGAGTCCCGTTCTACATGTCAATACCGGCAACAATG
AAATTTTTAGTAATAGGAAAATCCGTCGACTTCAAAAGCCTATTTGACATCCCAACGATT
TCTCCTATATCTATTTTCGTTAGTGGTTCAAAATTCCTCACCTTTCTCATTCACTCTATT
CTTTTACAAACGGATCTGGCCGAAAACGCCTTTCATCTTACACAAGTCTTGTATGATACA
CATACAAATGACCATCTTTGAACAAGGAATGAATCGCCTTTTGAATTTGAATGATTCACG
ATGGATATTATTTCTCAGACTGAAACTTACAAAGTCGTCTTATTGAAGATCCAAGAAATT
ACAGTACCCGAAAGTTGGGAATCTTCTTTCATACTTTTAATTGACATAGACCCCAGTCAT
CTAATAAAATAAGGATGATACATTGGGAGTGGTCGGGATAGCTCAGCTGGTAGAGCAGAG
GACTGAAAATC
>ww19556_Echium-plantagineum_Wagga_Wagga_Australia
ATAAGACTCTGTCTTAGTGTATAGGAGTTATTGAAGAAAATAAAGGAACAATACTCACCT
TCTTAGAAGGTGAGTATTGTTCCTTTATTTTCTTTTTATTTCCTTACAAAAGAAAAAGAA
GAAAAGGGGGATTCATGATTGAGGATCTTATTTGTTCTGTTTTGTAATTTCTATAATT-C
CGTCCCTATTTTTTAGATTTA-TCTAAAAAA-TAGATTTATATTTAATGAGCCTTGGTAT
GGAAACCTACTAAGTGACAACTTTCAAATTCAGAGAAACCCTGGAATTAATAAAAATGGG
CAATCCTGAGCCAAATCCGGTTTTCCGAAAACAAACAAAAGTTGAAAAAGAAAAA-GGAT
AGGTGCAGAGACTCAATGGAAGCTGTTCTAACAAATGGAGTTGACTGCTTTGGTCGACGA
ATCTTTCTCATAAAGTGTGAAAGTATATACATTTGTATTGAATACTTTATCAAATGAAAT
GATTAATGACTACCAAAATTTAGAAGAGTTGGTGTTAATCAATTCCACATAGAAGAAAGA
-GTCGAGTATTCATTGATCAAATTATTCACTCCATAGTCCGATAGATCTTTTGAAGAACT
GATTAATCGGACGAGAATAAAGATAGAGTCCCGTTCTACATGTCAATACCGGCAACAATG
AAATTTTTAGTAATAGGAAAATCCGTCGACTTCAAAAGCCTATTTGACATCCCAACGATT
TCTCCTATATCTATTTTCGTTAGTGGTTCAAAATTCCTCACCTTTCTCATTCACTCTATT
CTTTTACAAACGGATCTGGCCGAAAACGCCTTTCATCTTACACAAGTCTTGTATGATACA
CATACAAATGACCATCTTTGAACAAGGAATGAATCGCCTTTTGAATTTGAATGATTCACG
ATGGATATTATTTCTCAGACTGAAACTTACAAAGTCGTCTTATTGAAGATCCAAGAAATT
ACAGTACCCGAAAGTTGGGAATCTTCTTTCATACTTTTAATTGACATAGACCCCAGTCAT
CTAATAAAATAAGGATGATACATTGGGAGTGGTCGGGATAGCTCAGCTGGTAGAGCAGAG
GACTGAAAATC
>ww19557_Echium-plantagineum_Wagga_Wagga_Australia
ATAAGACTCTGTCTTAGTGTATAGGAGTTATTGAAGAAAATAAAGGAACAATACTCACCT
TCTTAGAAGGTGAGTATTGTTCCTTTATTTTCTTTTTATTTCCTTACAAAAGAAAAAGAA
GAAAAGGGGGATTCATGATTGAGGATCTTATTTGTTCTGTTTTGTAATTTCTATAATT-C
CGTCCCTATTTTTTATATTTA-TATAAAAAA-TAGATTTATATTTAATGAGCCTTGGTAT
GGAAACCTACTAAGTGACAACTTTCAAATTCAGAGAAACCCTGGAATTAATAAAAATGGG
CAATCCTGAGCCAAATCCGGTTTTCCGAAAACAAACAAAAGTTGAAAAAGAAAAA-GGAT
AGGTGCAGAGACTCAATGGAAGCTGTTCTAACAAATGGAGTTGACTGCTTTGGTCGACGA
ATCTTTCTCATAAAGTGTGAAAGTATATACATTTGTATTGAATACTTTATCAAATGAAAT
GATTAATGACTACCAAAATTTCGAAGAGTTGGTGTTAATCAATTCCACATAGAAGAAAGA
-GTCGAGTATTCATTGATCAAATTATTCACTCCATAGTCCGATAGATCTTTTGAAGAATT
GATTAATCGGACGAGAATAAAGATAGAGTCCCGTTCTACATGTCAATACCGGCAACAATG
AAATTTTTAGTAATAGGAAAATCCGTCGACTTCAAAAGCCTATTTGACATCCCAACGATT
TCTCCTATATCTATTTTCGTTAGTGGTTCCAAATTCCTCACCTTTCTCATTCACTCTATT
CTTTTACAAACGGATCTGTCCGAAAACGCCTTTCATCTTACACAAGTCTTGTATGATACA
CATACAAATGACCATCTTTGAACAAGGAATGAATCGCCTTTTGAATTTGAATGATTCACG
ATGGATATTATTTCTCAGACTGAAACTTACAAAGTCGTCTTATTGAAGATCCAAGAAATT
ACAGTACCCGAAAGTTGGGAATCTTCTTTCATACTTTTAATTGACATAGACCCCAGTCAT
CTAATAAAATAAGGATGATACATTGGGAGTGGTCGGGATAGCTCAGCTGGTAGAGCAGAG
GACTGAAAATC
>ww19558_Echium-plantagineum_Wagga_Wagga_Australia
ATAAGACTCTGTCTTAGTGTATAGGAGTTATTGAAGAAAATAAAGGAACAATACTCACCT
TCTAAGAAGGTGAGTATTGTTCCTTTATTTTCTTTTTATTTCCTTACAAAAGAAAAAGAA
GAAAAGGGGGATTCATGATTGAGGATCTTATTTGTTCTGTTTTGTAATTTCTATAATT-C
CGTCCCTATTTTTTATATTTATTATAAAAAA-TAGATTTATATTTAATGAGCCTTGGTAT
GGAAACCTACTAAGTGACAACTTTCAAATTCAGAGAAACCCTGGAATTAATAAAAATGGG
CAATCCTGAGCCAAATCCGGTTTTCCGAAAACAAACAAAAGTTGAAAAAGAAAAA-GGAT
AGGTGCAGAGACTCAATGGAAGCTGTTCTAACAAATGGAGTTGACTGCTTTGGTCGACGA
ATCTTTCTCATAAAGTGTGAAAGTATATACATTTGTATTGAATACTTTATCAAATGAAAT
GATTAATGACTACCAAAATTTAGAAGAGTTGGTGTTAATCAATTCCACATAGAAGAAAGA
-GTCGAGTATTCATTGATCAAATTATTCACTCCATAGTCCGATAGATCTTTTGAAGAATT
GATTAATCGGACGAGAATAAAGATAGAGTCCCGTTCTACATGTCAATACCGGCAACAATG
AAATTTTTAGTAATAGGAAAATCCGTCGACTTCAAAAGCCTATTTGACATCCCAACGATT
TCTCCTATATCTATTTTCGTTAGTGGTTCCAAATTCCTCACCTTTCTCATTCACTCTATT
CTTTTACAAACGGATCTGTCCGAAAACGCCTTTCATCTTACACAAGTCTTGTATGATACA
CATACAAATGACCATCTTTGAACAAGGAATGAATCGCCTTTTGAATTTGAATGATTCACG
ATGGATATTATTTCTCAGACTGAAACTTACAAAGTCGTCTTATTGAAGATCCAAGAAATT
ACAGTACCCGAAAGTTGGGAATCTTCTTTCATACTTTTAATTGACATAGACCCCAGTCAT
CTAATAAAATAAGGATGATACGTTGGGAGTGGTCGGGATAGCTCAGCTGGTAGAGCAGAG
GACTGAAAATC
>ww19559_Echium-plantagineum_Wagga_Wagga_Australia
ATAAGACTCTGTCTTAGTGTATAGGAGTTATTGAAGAAAATAAAGGAACAATACTCACCT
TCTAAGAAGGTGAGTATTGTTCCTTTATTTTCTTTTTATTTCCTTACAAAAGAAAAAGAA
GAAAAGGGGGATTCATGATTGAGGATCTTATTTGTTCTGTTTTGTAATTTCTATAATT-C
CGTCCCTATTTTTTATATTTATTATAAAAAA-TAGATTTATATTTAATGAGCCTTGGTAT
GGAAACCTACTAAGTGACAACTTTCAAATTCAGAGAAACCCTGGAATTAATAAAAATGGG
CAATCCTGAGCCAAATCCGGTTTTCCGAAAACAAACAAAAGTTGAAAAAGAAAAA-GGAT
AGGTGCAGAGACTCAATGGAAGCTGTTCTAACAAATGGAGTTGACTGCTTTGGTCGACGA
ATCTTTCTCATAAAGTGTGAAAGTATATACATTTGTATTGAATACTTTATCAAATGAAAT
GATTAATGACTACCAAAATTTAGAAGAGTTGGTGTTAATCAATTCCACATAGAAGAAAGA
-GTCGAGTATTCATTGATCAAATTATTCACTCCATAGTCCGATAGATCTTTTGAAGAATT
GATTAATCGGACGAGAATAAAGATAGAGTCCCGTTCTACATGTCAATACCGGCAACAATG
AAATTTTTAGTAATAGGAAAATCCGTCGACTTCAAAAGCCTATTTGACATCCCAACGATT
TCTCCTATATCTATTTTCGTTAGTGGTTCCAAATTCCTCACCTTTCTCATTCACTCTATT
CTTTTACAAACGGATCTGTCCGAAAACGCCTTTCATCTTACACAAGTCTTGTATGATACA
CATACAAATGACCATCTTTGAACAAGGAATGAATCGCCTTTTGAATTTGAATGATTCACG
ATGGATATTATTTCTCAGACTGAAACTTACAAAGTCGTCTTATTGAAGATCCAAGAAATT
ACAGTACCCGAAAGTTGGGAATCTTCTTTCATACTTTTAATTGACATAGACCCCAGTCAT
CTAATAAAATAAGGATGATACGTTGGGAGTGGTCGGGATAGCTCAGCTGGTAGAGCAGAG
GACTGAAAATC
>ww19560_Echium-plantagineum_Wagga_Wagga_Australia
ATAAGACTCTGTCTTAGTGTATAGGAGTTATTGAAGAAAATAAAGGAACAATACTCACCT
TCTTAGAAGGTGAGTATTGTTCCTTTATTTTCTTTTTATTTCCTTACAAAAGAAAAAGAA
GAAAAGGGGGATTCATGATTGAGGATCTTATTTGTTCTGTTTTGTAATTTCTATAATT-C
CGTCCCTATTTTTTATATTTA-TATAAAAAA-TAGATTTATATTTAATGAGCCTTGGTAT
GGAAACCTACTAAGTGACAACTTTCAAATTCAGAGAAACCCTGGAATTAATAAAAATGGG
CAATCCTGAGCCAAATCCGGTTTTCCGAAAACAAACAAAAGTTGAAAAAGAAAAA-GGAT
AGGTGCAGAGACTCAATGGAAGCTGTTCTAACAAATGGAGTTGACTGCTTTGGTCGACGA
ATCTTTCTCATAAAGTGTGAAAGTATATACATTTGTATTGAATACTTTATCAAATGAAAT
GATTAATGACTACCAAAATTTCGAAGAGTTGGTGTTAATCAATTCCACATAGAAGAAAGA
-GTCGAGTATTCATTGATCAAATTATTCACTCCATAGTCCGATAGATCTTTTGAAGAATT
GATTAATCGGACGAGAATAAAGATAGAGTCCCGTTCTACATGTCAATACCGGCAACAATG
AAATTTTTAGTAATAGGAAAATCCGTCGACTTCAAAAGCCTATTTGACATCCCAACGATT
TCTCCTATATCTATTTTCGTTAGTGGTTCCAAATTCCTCACCTTTCTCATTCACTCTATT
CTTTTACAAACGGATCTGTCCGAAAACGCCTTTCATCTTACACAAGTCTTGTATGATACA
CATACAAATGACCATCTTTGAACAAGGAATGAATCGCCTTTTGAATTTGAATGATTCACG
ATGGATATTATTTCTCAGACTGAAACTTACAAAGTCGTCTTATTGAAGATCCAAGAAATT
ACAGTACCCGAAAGTTGGGAATCTTCTTTCATACTTTTAATTGACATAGACCCCAGTCAT
CTAATAAAATAAGGATGATACATTGGGAGTGGTCGGGATAGCTCAGCTGGTAGAGCAGAG
GACTGAAAATC
>ww19562_Echium-plantagineum_Wagga_Wagga_Australia
ATAAGACTCTGTCTTAGTGTATAGGAGTTATTGAAGAAAATAAAGGAACAATACTCACCT
TCTTAGAAGGTGAGTATTGTTCCTTTATTTTCTTTTTATTTCCTTACAAAAGAAAAAGAA
GAAAAGGGGGATTCATGATTGAGGATCTTATTTGTTCTGTTTTGTAATTTCTATAATT-C
CGTCCCTATTTTTTATATTTA-TATAAAAAA-TAGATTTATATTTAATGAGCCTTGGTAT
GGAAACCTACTAAGTGACAACTTTCAAATTCAGAGAAACCCTGGAATTAATAAAAATGGG
CAATCCTGAGCCAAATCCGGTTTTCCGAAAACAAACAAAAGTTGAAAAAGAAAAA-GGAT
AGGTGCAGAGACTCAATGGAAGCTGTTCTAACAAATGGAGTTGACTGCTTTGGTCGACGA
ATCTTTCTCATAAAGTGTGAAAGTATATACATTTGTATTGAATACTTTATCAAATGAAAT
GATTAATGACTACCAAAATTTCGAAGAGTTGGTGTTAATCAATTCCACATAGAAGAAAGA
-GTCGAGTATTCATTGATCAAATTATTCACTCCATAGTCCGATAGATCTTTTGAAGAATT
GATTAATCGGACGAGAATAAAGATAGAGTCCCGTTCTACATGTCAATACCGGCAACAATG
AAATTTTTAGTAATAGGAAAATCCGTCGACTTCAAAAGCCTATTTGACATCCCAACGATT
TCTCCTATATCTATTTTCGTTAGTGGTTCCAAATTCCTCACCTTTCTCATTCACTCTATT
CTTTTACAAACGGATCTGTCCGAAAACGCCTTTCATCTTACACAAGTCTTGTATGATACA
CATACAAATGACCATCTTTGAACAAGGAATGAATCGCCTTTTGAATTTGAATGATTCACG
ATGGATATTATTTCTCAGACTGAAACTTACAAAGTCGTCTTATTGAAGATCCAAGAAATT
ACAGTACCCGAAAGTTGGGAATCTTCTTTCATACTTTTAATTGACATAGACCCCAGTCAT
CTAATAAAATAAGGATGATACATTGGGAGTGGTCGGGATAGCTCAGCTGGTAGAGCAGAG
GACTGAAAATC
>ww19563_Echium-plantagineum_Wagga_Wagga_Australia
ATAAGACTCTGTCTTAGTGTATAGGAGTTATTGAAGAAAATAAAGGAACAATACTCACCT
TCTTAGAAGGTGAGTATTGTTCCTTTATTTTCTTTTTATTTCCTTACAAAAGAAAAAGAA
GAAAAGGGGGATTCATGATTGAGGATCTTATTTGTTCTGTTTTGTAATTTCTATAATT-C
CGTCCCTATTTTTTATATTTA-TATAAAAAA-TAGATTTATATTTAATGAGCCTTGGTAT
GGAAACCTACTAAGTGACAACTTTCAAATTCAGAGAAACCCTGGAATTAATAAAAATGGG
CAATCCTGAGCCAAATCCGGTTTTCCGAAAACAAACAAAAGTTGAAAAAGAAAAA-GGAT
AGGTGCAGAGACTCAATGGAAGCTGTTCTAACAAATGGAGTTGACTGCTTTGGTCGACGA
ATCTTTCTCATAAAGTGTGAAAGTATATACATTTGTATTGAATACTTTATCAAATGAAAT
GATTAATGACTACCAAAATTTCGAAGAGTTGGTGTTAATCAATTCCACATAGAAGAAAGA
-GTCGAGTATTCATTGATCAAATTATTCACTCCATAGTCCGATAGATCTTTTGAAGAATT
GATTAATCGGACGAGAATAAAGATAGAGTCCCGTTCTACATGTCAATACCGGCAACAATG
AAATTTTTAGTAATAGGAAAATCCGTCGACTTCAAAAGCCTATTTGACATCCCAACGATT
TCTCCTATATCTATTTTCGTTAGTGGTTCCAAATTCCTCACCTTTCTCATTCACTCTATT
CTTTTACAAACGGATCTGTCCGAAAACGCCTTTCATCTTACACAAGTCTTGTATGATACA
CATACAAATGACCATCTTTGAACAAGGAATGAATCGCCTTTTGAATTTGAATGATTCACG
ATGGATATTATTTCTCAGACTGAAACTTACAAAGTCGTCTTATTGAAGATCCAAGAAATT
ACAGTACCCGAAAGTTGGGAATCTTCTTTCATACTTTTAATTGACATAGACCCCAGTCAT
CTAATAAAATAAGGATGATACATTGGGAGTGGTCGGGATAGCTCAGCTGGTAGAGCAGAG
GACTGAAAATC
>ww19564_Echium-plantagineum_Wagga_Wagga_Australia
ATAAGACTCTGTCTTAGTGTATAGGAGTTATTGAAGAAAATAAAGGAACAATACTCACCT
TCTTAGAAGGTGAGTATTGTTCCTTTATTTTCTTTTTATTTCCTTACAAAAGAAAAAGAA
GAAAAGGGGGATTCATGATTGAGGATCTTATTTGTTCTGTTTTGTAATTTCTATAATT-C
CGTCCCTATTTTTTATATTTA-TATAAAAAA-TAGATTTATATTTAATGAGCCTTGGTAT
GGAAACCTACTAAGTGACAACTTTCAAATTCAGAGAAACCCTGGAATTAATAAAAATGGG
CAATCCTGAGCCAAATCCGGTTTTCCGAAAACAAACAAAAGTTGAAAAAGAAAAA-GGAT
AGGTGCAGAGACTCAATGGAAGCTGTTCTAACAAATGGAGTTGACTGCTTTGGTCGACGA
ATCTTTCTCATAAAGTGTGAAAGTATATACATTTGTATTGAATACTTTATCAAATGAAAT
GATTAATGACTACCAAAATTTCGAAGAGTTGGTGTTAATCAATTCCACATAGAAGAAAGA
-GTCGAGTATTCATTGATCAAATTATTCACTCCATAGTCCGATAGATCTTTTGAAGAATT
GATTAATCGGACGAGAATAAAGATAGAGTCCCGTTCTACATGTCAATACCGGCAACAATG
AAATTTTTAGTAATAGGAAAATCCGTCGACTTCAAAAGCCTATTTGACATCCCAACGATT
TCTCCTATATCTATTTTCGTTAGTGGTTCCAAATTCCTCACCTTTCTCATTCACTCTATT
CTTTTACAAACGGATCTGTCCGAAAACGCCTTTCATCTTACACAAGTCTTGTATGATACA
CATACAAATGACCATCTTTGAACAAGGAATGAATCGCCTTTTGAATTTGAATGATTCACG
ATGGATATTATTTCTCAGACTGAAACTTACAAAGTCGTCTTATTGAAGATCCAAGAAATT
ACAGTACCCGAAAGTTGGGAATCTTCTTTCATACTTTTAATTGACATAGACCCCAGTCAT
CTAATAAAATAAGGATGATACATTGGGAGTGGTCGGGATAGCTCAGCTGGTAGAGCAGAG
GACTGAAAATC
>ww19590_Echium-plantagineum_Wagga_Wagga_Australia
ATAAGACTCTGTCTTAGTGTATAGGAGTTATTGAAGAAAATAAAGGAACAATACTCACCT
TCTTAGAAGGTGAGTATTGTTCCTTTATTTTCTTTTTATTTCCTTACAAAAGAAAAAGAA
GAAAAGGGGGATTCATGATTGAGGATCTTATTTGTTCTGTTTTGTAATTTCTATAATT-C
CGTCCCTATTTTTTAGATTTA-TCTAAAAAA-TAGATTTATATTTAATGAGCCTTGGTAT
GGAAACCTACTAAGTGACAACTTTCAAATTCAGAGAAACCCTGGAATTAATAAAAATGGG
CAATCCTGAGCCAAATCCGGTTTTCCGAAAACAAACAAAAGTTGAAAAAGAAAAA-GGAT
AGGTGCAGAGACTCAATGGAAGCTGTTCTAACAAATGGAGTTGACTGCTTTGGTCGACGA
ATCTTTCTCATAAAGTGTGAAAGTATATACATTTGTATTGAATACTTTATCAAATGAAAT
GATTAATGACTACCAAAATTTAGAAGAGTTGGTGTTAATCAATTCCACATAGAAGAAAGA
-GTCGAGTATTCATTGATCAAATTATTCACTCCATAGTCCGATAGATCTTTTGAAGAACT
GATTAATCGGACGAGAATAAAGATAGAGTCCCGTTCTACATGTCAATACCGGCAACAATG
AAATTTTTAGTAATAGGAAAATCCGTCGACTTCAAAAGCCTATTTGACATCCCAACGATT
TCTCCTATATCTATTTTCGTTAGTGGTTCAAAATTCCTCACCTTTCTCATTCACTCTATT
CTTTTACAAACGGATCTGGCCGAAAACGCCTTTCATCTTACACAAGTCTTGTATGATACA
CATACAAATGACCATCTTTGAACAAGGAATGAATCGCCTTTTGAATTTGAATGATTCACG
ATGGATATTATTTCTCAGACTGAAACTTACAAAGTCGTCTTATTGAAGATCCAAGAAATT
ACAGTACCCGAAAGTTGGGAATCTTCTTTCATACTTTTAATTGACATAGACCCCAGTCAT
CTAATAAAATAAGGATGATACATTGGGAGTGGTCGGGATAGCTCAGCTGGTAGAGCAGAG
GACTGAAAATC
>ww19591_Echium-plantagineum_Wagga_Wagga_Australia
ATAAGACTCTGTCTTAGTGTATAGGAGTTATTGAAGAAAATAAAGGAACAATACTCACCT
TCTTAGAAGGTGAGTATTGTTCCTTTATTTTCTTTTTATTTCCTTACAAAAGAAAAAGAA
GAAAAGGGGGATTCATGATTGAGGATCTTATTTGTTCTGTTTTGTAATTTCTATAATT-C
CGTCCCTATTTTTTAGATTTA-TCTAAAAAA-TAGATTTATATTTAATGAGCCTTGGTAT
GGAAACCTACTAAGTGACAACTTTCAAATTCAGAGAAACCCTGGAATTAATAAAAATGGG
CAATCCTGAGCCAAATCCGGTTTTCCGAAAACAAACAAAAGTTGAAAAAGAAAAA-GGAT
AGGTGCAGAGACTCAATGGAAGCTGTTCTAACAAATGGAGTTGACTGCTTTGGTCGACGA
ATCTTTCTCATAAAGTGTGAAAGTATATACATTTGTATTGAATACTTTATCAAATGAAAT
GATTAATGACTACCAAAATTTAGAAGAGTTGGTGTTAATCAATTCCACATAGAAGAAAGA
-GTCGAGTATTCATTGATCAAATTATTCACTCCATAGTCCGATAGATCTTTTGAAGAACT
GATTAATCGGACGAGAATAAAGATAGAGTCCCGTTCTACATGTCAATACCGGCAACAATG
AAATTTTTAGTAATAGGAAAATCCGTCGACTTCAAAAGCCTATTTGACATCCCAACGATT
TCTCCTATATCTATTTTCGTTAGTGGTTCAAAATTCCTCACCTTTCTCATTCACTCTATT
CTTTTACAAACGGATCTGGCCGAAAACGCCTTTCATCTTACACAAGTCTTGTATGATACA
CATACAAATGACCATCTTTGAACAAGGAATGAATCGCCTTTTGAATTTGAATGATTCACG
ATGGATATTATTTCTCAGACTGAAACTTACAAAGTCGTCTTATTGAAGATCCAAGAAATT
ACAGTACCCGAAAGTTGGGAATCTTCTTTCATACTTTTAATTGACATAGACCCCAGTCAT
CTAATAAAATAAGGATGATACATTGGGAGTGGTCGGGATAGCTCAGCTGGTAGAGCAGAG
GACTGAAAATC
>ww17639_Echium-plantagineum_Talbingo_Australia
ATAAGACTCTGTCTTAGTGTATAGGAGTTATTGAAGAAAATAAAGGAACAATACTCACCT
TCTTAGAAGGTGAGTATTGTTCCTTTATTTTCTTTTTATTTCCTTACAAAAGAAAAAGAA
GAAAAGGGGGATTCATGATTGAGGATCTTATTTGTTCTGTTTTGTAATTTCTATAATT-C
CGTCCCTATTTTTTATATTTA-TATAAAAAA-TAGATTTATATTTAATGAGCCTTGGTAT
GGAAACCTACTAAGTGACAACTTTCAAATTCAGAGAAACCCTGGAATTAATAAAAATGGG
CAATCCTGAGCCAAATCCGGTTTTCCGAAAACAAACAAAAGTTGAAAAAGAAAAA-GGAT
AGGTGCAGAGACTCAATGGAAGCTGTTCTAACAAATGGAGTTGACTGCTTTGGTCGACGA
ATCTTTCTCATAAAGTGTGAAAGTATATACATTTGTATTGAATACTTTATCAAATGAAAT
GATTAATGACTACCAAAATTTCGAAGAGTTGGTGTTAATCAATTCCACATAGAAGAAAGA
-GTCGAGTATTCATTGATCAAATTATTCACTCCATAGTCCGATAGATCTTTTGAAGAATT
GATTAATCGGACGAGAATAAAGATAGAGTCCCGTTCTACATGTCAATACCGGCAACAATG
AAATTTTTAGTAATAGGAAAATCCGTCGACTTCAAAAGCCTATTTGACATCCCAACGATT
TCTCCTATATCTATTTTCGTTAGTGGTTCCAAATTCCTCACCTTTCTCATTCACTCTATT
CTTTTACAAACGGATCTGTCCGAAAACGCCTTTCATCTTACACAAGTCTTGTATGATACA
CATACAAATGACCATCTTTGAACAAGGAATGAATCGCCTTTTGAATTTGAATGATTCACG
ATGGATATTATTTCTCAGACTGAAACTTACAAAGTCGTCTTATTGAAGATCCAAGAAATT
ACAGTACCCGAAAGTTGGGAATCTTCTTTCATACTTTTAATTGACATAGACCCCAGTCAT
CTAATAAAATAAGGATGATACATTGGGAGTGGTCGGGATAGCTCAGCTGGTAGAGCAGAG
GACTGAAAATC
>ww17640_Echium-plantagineum_Talbingo_Australia
ATAAGACTCTGTCTTAGTGTATAGGAGTTATTGAAGAAAATAAAGGAACAATACTCACCT
TCTTAGAAGGTGAGTATTGTTCCTTTATTTTCTTTTTATTTCCTTACAAAAGAAAAAGAA
GAAAAGGGGGATTCATGATTGAGGATCTTATTTGTTCTGTTTTGTAATTTCTATAATT-C
CGTCCCTATTTTTTATATTTA-TATAAAAAA-TAGATTTATATTTAATGAGCCTTGGTAT
GGAAACCTACTAAGTGACAACTTTCAAATTCAGAGAAACCCTGGAATTAATAAAAATGGG
CAATCCTGAGCCAAATCCGGTTTTCCGAAAACAAACAAAAGTTGAAAAAGAAAAA-GGAT
AGGTGCAGAGACTCAATGGAAGCTGTTCTAACAAATGGAGTTGACTGCTTTGGTCGACGA
ATCTTTCTCATAAAGTGTGAAAGTATATACATTTGTATTGAATACTTTATCAAATGAAAT
GATTAATGACTACCAAAATTTCGAAGAGTTGGTGTTAATCAATTCCACATAGAAGAAAGA
-GTCGAGTATTCATTGATCAAATTATTCACTCCATAGTCCGATAGATCTTTTGAAGAATT
GATTAATCGGACGAGAATAAAGATAGAGTCCCGTTCTACATGTCAATACCGGCAACAATG
AAATTTTTAGTAATAGGAAAATCCGTCGACTTCAAAAGCCTATTTGACATCCCAACGATT
TCTCCTATATCTATTTTCGTTAGTGGTTCCAAATTCCTCACCTTTCTCATTCACTCTATT
CTTTTACAAACGGATCTGTCCGAAAACGCCTTTCATCTTACACAAGTCTTGTATGATACA
CATACAAATGACCATCTTTGAACAAGGAATGAATCGCCTTTTGAATTTGAATGATTCACG
ATGGATATTATTTCTCAGACTGAAACTTACAAAGTCGTCTTATTGAAGATCCAAGAAATT
ACAGTACCCGAAAGTTGGGAATCTTCTTTCATACTTTTAATTGACATAGACCCCAGTCAT
CTAATAAAATAAGGATGATACATTGGGAGTGGTCGGGATAGCTCAGCTGGTAGAGCAGAG
GACTGAAAATC
>ww19573_Echium-plantagineum_Talbingo_Australia
ATAAGACTCTGTCTTAGTGTATAGGAGTTATTGAAGAAAATAAAGGAACAATACTCACCT
TCTTAGAAGGTGAGTATTGTTCCTTTATTTTCTTTTTATTTCCTTACAAAAGAAAAAGAA
GAAAAGGGGGATTCATGATTGAGGATCTTATTTGTTCTGTTTTGTAATTTCTATAATT-C
CGTCCCTATTTTTTATATTTA-TATAAAAAA-TAGATTTATATTTAATGAGCCTTGGTAT
GGAAACCTACTAAGTGACAACTTTCAAATTCAGAGAAACCCTGGAATTAATAAAAATGGG
CAATCCTGAGCCAAATCCGGTTTTCCGAAAACAAACAAAAGTTGAAAAAGAAAAA-GGAT
AGGTGCAGAGACTCAATGGAAGCTGTTCTAACAAATGGAGTTGACTGCTTTGGTCGACGA
ATCTTTCTCATAAAGTGTGAAAGTATATACATTTGTATTGAATACTTTATCAAATGAAAT
GATTAATGACTACCAAAATTTCGAAGAGTTGGTGTTAATCAATTCCACATAGAAGAAAGA
-GTCGAGTATTCATTGATCAAATTATTCACTCCATAGTCCGATAGATCTTTTGAAGAATT
GATTAATCGGACGAGAATAAAGATAGAGTCCCGTTCTACATGTCAATACCGGCAACAATG
AAATTTTTAGTAATAGGAAAATCCGTCGACTTCAAAAGCCTATTTGACATCCCAACGATT
TCTCCTATATCTATTTTCGTTAGTGGTTCCAAATTCCTCACCTTTCTCATTCACTCTATT
CTTTTACAAACGGATCTGTCCGAAAACGCCTTTCATCTTACACAAGTCTTGTATGATACA
CATACAAATGACCATCTTTGAACAAGGAATGAATCGCCTTTTGAATTTGAATGATTCACG
ATGGATATTATTTCTCAGACTGAAACTTACAAAGTCGTCTTATTGAAGATCCAAGAAATT
ACAGTACCCGAAAGTTGGGAATCTTCTTTCATACTTTTAATTGACATAGACCCCAGTCAT
CTAATAAAATAAGGATGATACATTGGGAGTGGTCGGGATAGCTCAGCTGGTAGAGCAGAG
GACTGAAAATC
>ww19574_Echium-plantagineum_Talbingo_Australia
ATAAGACTCTGTCTTAGTGTATAGGAGTTATTGAAGAAAATAAAGGAACAATACTCACCT
TCTAAGAAGGTGAGTATTGTTCCTTTATTTTCTTTTTATTTCCTTACAAAAGAAAAAGAA
GAAAAGGGGGATTCATGATTGAGGATCTTATTTGTTCTGTTTTGTAATTTCTATAATT-C
CGTCCCTATTTTTTATATTTATTATAAAAAA-TAGATTTATATTTAATGAGCCTTGGTAT
GGAAACCTACTAAGTGACAACTTTCAAATTCAGAGAAACCCTGGAATTAATAAAAATGGG
CAATCCTGAGCCAAATCCGGTTTTCCGAAAACAAACAAAAGTTGAAAAAGAAAAA-GGAT
AGGTGCAGAGACTCAATGGAAGCTGTTCTAACAAATGGAGTTGACTGCTTTGGTCGACGA
ATCTTTCTCATAAAGTGTGAAAGTATATACATTTGTATTGAATACTTTATCAAATGAAAT
GATTAATGACTACCAAAATTTAGAAGAGTTGGTGTTAATCAATTCCACATAGAAGAAAGA
-GTCGAGTATTCATTGATCAAATTATTCACTCCATAGTCCGATAGATCTTTTGAAGAATT
GATTAATCGGACGAGAATAAAGATAGAGTCCCGTTCTACATGTCAATACCGGCAACAATG
AAATTTTTAGTAATAGGAAAATCCGTCGACTTCAAAAGCCTATTTGACATCCCAACGATT
TCTCCTATATCTATTTTCGTTAGTGGTTCCAAATTCCTCACCTTTCTCATTCACTCTATT
CTTTTACAAACGGATCTGTCCGAAAACGCCTTTCATCTTACACAAGTCTTGTATGATACA
CATACAAATGACCATCTTTGAACAAGGAATGAATCGCCTTTTGAATTTGAATGATTCACG
ATGGATATTATTTCTCAGACTGAAACTTACAAAGTCGTCTTATTGAAGATCCAAGAAATT
ACAGTACCCGAAAGTTGGGAATCTTCTTTCATACTTTTAATTGACATAGACCCCAGTCAT
CTAATAAAATAAGGATGATACGTTGGGAGTGGTCGGGATAGCTCAGCTGGTAGAGCAGAG
GACTGAAAATC
>ww19575_Echium-plantagineum_Talbingo_Australia
ATAAGACTCTGTCTTAGTGTATAGGAGTTATTGAAGAAAATAAAGGAACAATACTCACCT
TCTTAGAAGGTGAGTATTGTTCCTTTATTTTCTTTTTATTTCCTTACAAAAGAAAAAGAA
GAAAAGGGGGATTCATGATTGAGGATCTTATTTGTTCTGTTTTGTAATTTCTATAATT-C
CGTCCCTATTTTTTATATTTA-TATAAAAAA-TAGATTTATATTTAATGAGCCTTGGTAT
GGAAACCTACTAAGTGACAACTTTCAAATTCAGAGAAACCCTGGAATTAATAAAAATGGG
CAATCCTGAGCCAAATCCGGTTTTCCGAAAACAAACAAAAGTTGAAAAAGAAAAA-GGAT
AGGTGCAGAGACTCAATGGAAGCTGTTCTAACAAATGGAGTTGACTGCTTTGGTCGACGA
ATCTTTCTCATAAAGTGTGAAAGTATATACATTTGTATTGAATACTTTATCAAATGAAAT
GATTAATGACTACCAAAATTTCGAAGAGTTGGTGTTAATCAATTCCACATAGAAGAAAGA
-GTCGAGTATTCATTGATCAAATTATTCACTCCATAGTCCGATAGATCTTTTGAAGAATT
GATTAATCGGACGAGAATAAAGATAGAGTCCCGTTCTACATGTCAATACCGGCAACAATG
AAATTTTTAGTAATAGGAAAATCCGTCGACTTCAAAAGCCTATTTGACATCCCAACGATT
TCTCCTATATCTATTTTCGTTAGTGGTTCCAAATTCCTCACCTTTCTCATTCACTCTATT
CTTTTACAAACGGATCTGTCCGAAAACGCCTTTCATCTTACACAAGTCTTGTATGATACA
CATACAAATGACCATCTTTGAACAAGGAATGAATCGCCTTTTGAATTTGAATGATTCACG
ATGGATATTATTTCTCAGACTGAAACTTACAAAGTCGTCTTATTGAAGATCCAAGAAATT
ACAGTACCCGAAAGTTGGGAATCTTCTTTCATACTTTTAATTGACATAGACCCCAGTCAT
CTAATAAAATAAGGATGATACATTGGGAGTGGTCGGGATAGCTCAGCTGGTAGAGCAGAG
GACTGAAAATC
>ww19576_Echium-plantagineum_Talbingo_Australia
ATAAGACTCTGTCTTAGTGTATAGGAGTTATTGAAGAAAATAAAGGAACAATACTCACCT
TCTTAGAAGGTGAGTATTGTTCCTTTATTTTCTTTTTATTTCCTTACAAAAGAAAAAGAA
GAAAAGGGGGATTCATGATTGAGGATCTTATTTGTTCTGTTTTGTAATTTCTATAATT-C
CGTCCCTATTTTTTATATTTA-TATAAAAAA-TAGATTTATATTTAATGAGCCTTGGTAT
GGAAACCTACTAAGTGACAACTTTCAAATTCAGAGAAACCCTGGAATTAATAAAAATGGG
CAATCCTGAGCCAAATCCGGTTTTCCGAAAACAAACAAAAGTTGAAAAAGAAAAA-GGAT
AGGTGCAGAGACTCAATGGAAGCTGTTCTAACAAATGGAGTTGACTGCTTTGGTCGACGA
ATCTTTCTCATAAAGTGTGAAAGTATATACATTTGTATTGAATACTTTATCAAATGAAAT
GATTAATGACTACCAAAATTTCGAAGAGTTGGTGTTAATCAATTCCACATAGAAGAAAGA
-GTCGAGTATTCATTGATCAAATTATTCACTCCATAGTCCGATAGATCTTTTGAAGAATT
GATTAATCGGACGAGAATAAAGATAGAGTCCCGTTCTACATGTCAATACCGGCAACAATG
AAATTTTTAGTAATAGGAAAATCCGTCGACTTCAAAAGCCTATTTGACATCCCAACGATT
TCTCCTATATCTATTTTCGTTAGTGGTTCCAAATTCCTCACCTTTCTCATTCACTCTATT
CTTTTACAAACGGATCTGTCCGAAAACGCCTTTCATCTTACACAAGTCTTGTATGATACA
CATACAAATGACCATCTTTGAACAAGGAATGAATCGCCTTTTGAATTTGAATGATTCACG
ATGGATATTATTTCTCAGACTGAAACTTACAAAGTCGTCTTATTGAAGATCCAAGAAATT
ACAGTACCCGAAAGTTGGGAATCTTCTTTCATACTTTTAATTGACATAGACCCCAGTCAT
CTAATAAAATAAGGATGATACATTGGGAGTGGTCGGGATAGCTCAGCTGGTAGAGCAGAG
GACTGAAAATC
>ww19577_Echium-plantagineum_Talbingo_Australia
ATAAGACTCTGTCTTAGTGTATAGGAGTTATTGAAGAAAATAAAGGAACAATACTCACCT
TCTTAGAAGGTGAGTATTGTTCCTTTATTTTCTTTTTATTTCCTTACAAAAGAAAAAGAA
GAAAAGGGGGATTCATGATTGAGGATCTTATTTGTTCTGTTTTGTAATTTCTATAATT-C
CGTCCCTATTTTTTATATTTA-TATAAAAAA-TAGATTTATATTTAATGAGCCTTGGTAT
GGAAACCTACTAAGTGACAACTTTCAAATTCAGAGAAACCCTGGAATTAATAAAAATGGG
CAATCCTGAGCCAAATCCGGTTTTCCGAAAACAAACAAAAGTTGAAAAAGAAAAA-GGAT
AGGTGCAGAGACTCAATGGAAGCTGTTCTAACAAATGGAGTTGACTGCTTTGGTCGACGA
ATCTTTCTCATAAAGTGTGAAAGTATATACATTTGTATTGAATACTTTATCAAATGAAAT
GATTAATGACTACCAAAATTTCGAAGAGTTGGTGTTAATCAATTCCACATAGAAGAAAGA
-GTCGAGTATTCATTGATCAAATTATTCACTCCATAGTCCGATAGATCTTTTGAAGAATT
GATTAATCGGACGAGAATAAAGATAGAGTCCCGTTCTACATGTCAATACCGGCAACAATG
AAATTTTTAGTAATAGGAAAATCCGTCGACTTCAAAAGCCTATTTGACATCCCAACGATT
TCTCCTATATCTATTTTCGTTAGTGGTTCCAAATTCCTCACCTTTCTCATTCACTCTATT
CTTTTACAAACGGATCTGTCCGAAAACGCCTTTCATCTTACACAAGTCTTGTATGATACA
CATACAAATGACCATCTTTGAACAAGGAATGAATCGCCTTTTGAATTTGAATGATTCACG
ATGGATATTATTTCTCAGACTGAAACTTACAAAGTCGTCTTATTGAAGATCCAAGAAATT
ACAGTACCCGAAAGTTGGGAATCTTCTTTCATACTTTTAATTGACATAGACCCCAGTCAT
CTAATAAAATAAGGATGATACATTGGGAGTGGTCGGGATAGCTCAGCTGGTAGAGCAGAG
GACTGAAAATC
>ww19578_Echium-plantagineum_Talbingo_Australia
ATAAGACTCTGTCTTAGTGTATAGGAGTTATTGAAGAAAATAAAGGAACAATACTCACCT
TCTTAGAAGGTGAGTATTGTTCCTTTATTTTCTTTTTATTTCCTTACAAAAGAAAAAGAA
GAAAAGGGGGATTCATGATTGAGGATCTTATTTGTTCTGTTTTGTAATTTCTATAATT-C
CGTCCCTATTTTTTAGATTTA-TCTAAAAAA-TAGATTTATATTTAATGAGCCTTGGTAT
GGAAACCTACTAAGTGACAACTTTCAAATTCAGAGAAACCCTGGAATTAATAAAAATGGG
CAATCCTGAGCCAAATCCGGTTTTCCGAAAACAAACAAAAGTTGAAAAAGAAAAA-GGAT
AGGTGCAGAGACTCAATGGAAGCTGTTCTAACAAATGGAGTTGACTGCTTTGGTCGACGA
ATCTTTCTCATAAAGTGTGAAAGTATATACATTTGTATTGAATACTTTATCAAATGAAAT
GATTAATGACTACCAAAATTTAGAAGAGTTGGTGTTAATCAATTCCACATAGAAGAAAGA
-GTCGAGTATTCATTGATCAAATTATTCACTCCATAGTCCGATAGATCTTTTGAAGAACT
GATTAATCGGACGAGAATAAAGATAGAGTCCCGTTCTACATGTCAATACCGGCAACAATG
AAATTTTTAGTAATAGGAAAATCCGTCGACTTCAAAAGCCTATTTGACATCCCAACGATT
TCTCCTATATCTATTTTCGTTAGTGGTTCAAAATTCCTCACCTTTCTCATTCACTCTATT
CTTTTACAAACGGATCTGGCCGAAAACGCCTTTCATCTTACACAAGTCTTGTATGATACA
CATACAAATGACCATCTTTGAACAAGGAATGAATCGCCTTTTGAATTTGAATGATTCACG
ATGGATATTATTTCTCAGACTGAAACTTACAAAGTCGTCTTATTGAAGATCCAAGAAATT
ACAGTACCCGAAAGTTGGGAATCTTCTTTCATACTTTTAATTGACATAGACCCCAGTCAT
CTAATAAAATAAGGATGATACATTGGGAGTGGTCGGGATAGCTCAGCTGGTAGAGCAGAG
GACTGAAAATC
>ww17641_Echium-plantagineum_Griffith_Australia
ATAAGACTCTGTCTTAGTGTATAGGAGTTATTGAAGAAAATAAAGGAACAATACTCACCT
TCTTAGAAGGTGAGTATTGTTCCTTTATTTTCTTTTTATTTCCTTACAAAAGAAAAAGAA
GAAAAGGGGGATTCATGATTGAGGATCTTATTTGTTCTGTTTTGTAATTTCTATAATT-C
CGTCCCTATTTTTTATATTTA-TATAAAAAA-TAGATTTATATTTAATGAGCCTTGGTAT
GGAAACCTACTAAGTGACAACTTTCAAATTCAGAGAAACCCTGGAATTAATAAAAATGGG
CAATCCTGAGCCAAATCCGGTTTTCCGAAAACAAACAAAAGTTGAAAAAGAAAAA-GGAT
AGGTGCAGAGACTCAATGGAAGCTGTTCTAACAAATGGAGTTGACTGCTTTGGTCGACGA
ATCTTTCTCATAAAGTGTGAAAGTATATACATTTGTATTGAATACTTTATCAAATGAAAT
GATTAATGACTACCAAAATTTCGAAGAGTTGGTGTTAATCAATTCCACATAGAAGAAAGA
-GTCGAGTATTCATTGATCAAATTATTCACTCCATAGTCCGATAGATCTTTTGAAGAATT
GATTAATCGGACGAGAATAAAGATAGAGTCCCGTTCTACATGTCAATACCGGCAACAATG
AAATTTTTAGTAATAGGAAAATCCGTCGACTTCAAAAGCCTATTTGACATCCCAACGATT
TCTCCTATATCTATTTTCGTTAGTGGTTCCAAATTCCTCACCTTTCTCATTCACTCTATT
CTTTTACAAACGGATCTGTCCGAAAACGCCTTTCATCTTACACAAGTCTTGTATGATACA
CATACAAATGACCATCTTTGAACAAGGAATGAATCGCCTTTTGAATTTGAATGATTCACG
ATGGATATTATTTCTCAGACTGAAACTTACAAAGTCGTCTTATTGAAGATCCAAGAAATT
ACAGTACCCGAAAGTTGGGAATCTTCTTTCATACTTTTAATTGACATAGACCCCAGTCAT
CTAATAAAATAAGGATGATACGTTGGGAGTGGTCGGGATAGCTCAGCTGGTAGAGCAGAG
GACTGAAAATC
>ww17642_Echium-plantagineum_Griffith_Australia
ATAAGACTCTGTCTTAGTGTATAGGAGTTATTGAAGAAAATAAAGGAACAATACTCACCT
TCTTAGAAGGTGAGTATTGTTCCTTTATTTTCTTTTTATTTCCTTACAAAAGAAAAAGAA
GAAAAGGGGGATTCATGATTGAGGATCTTATTTGTTCTGTTTTGTAATTTCTATAATT-C
CGTCCCTATTTTTTATATTTA-TATAAAAAA-TAGATTTATATTTAATGAGCCTTGGTAT
GGAAACCTACTAAGTGACAACTTTCAAATTCAGAGAAACCCTGGAATTAATAAAAATGGG
CAATCCTGAGCCAAATCCGGTTTTCCGAAAACAAACAAAAGTTGAAAAAGAAAAA-GGAT
AGGTGCAGAGACTCAATGGAAGCTGTTCTAACAAATGGAGTTGACTGCTTTGGTCGACGA
ATCTTTCTCATAAAGTGTGAAAGTATATACATTTGTATTGAATACTTTATCAAATGAAAT
GATTAATGACTACCAAAATTTCGAAGAGTTGGTGTTAATCAATTCCACATAGAAGAAAGA
-GTCGAGTATTCATTGATCAAATTATTCACTCCATAGTCCGATAGATCTTTTGAAGAATT
GATTAATCGGACGAGAATAAAGATAGAGTCCCGTTCTACATGTCAATACCGGCAACAATG
AAATTTTTAGTAATAGGAAAATCCGTCGACTTCAAAAGCCTATTTGACATCCCAACGATT
TCTCCTATATCTATTTTCGTTAGTGGTTCCAAATTCCTCACCTTTCTCATTCACTCTATT
CTTTTACAAACGGATCTGTCCGAAAACGCCTTTCATCTTACACAAGTCTTGTATGATACA
CATACAAATGACCATCTTTGAACAAGGAATGAATCGCCTTTTGAATTTGAATGATTCACG
ATGGATATTATTTCTCAGACTGAAACTTACAAAGTCGTCTTATTGAAGATCCAAGAAATT
ACAGTACCCGAAAGTTGGGAATCTTCTTTCATACTTTTAATTGACATAGACCCCAGTCAT
CTAATAAAATAAGGATGATACGTTGGGAGTGGTCGGGATAGCTCAGCTGGTAGAGCAGAG
GACTGAAAATC
>ww19609_Echium-plantagineum_Griffith_Australia
ATAAGACTCTGTCTTAGTGTATAGGAGTTATTGAAGAAAATAAAGGAACAATACTCACCT
TCTTAGAAGGTGAGTATTGTTCCTTTATTTTCTTTTTATTTCCTTACAAAAGAAAAAGAA
GAAAAGGGGGATTCATGATTGAGGATCTTATTTGTTCTGTTTTGTAATTTCTATAATT-C
CGTCCCTATTTTTTATATTTA-TATAAAAAA-TAGATTTATATTTAATGAGCCTTGGTAT
GGAAACCTACTAAGTGACAACTTTCAAATTCAGAGAAACCCTGGAATTAATAAAAATGGG
CAATCCTGAGCCAAATCCGGTTTTCCGAAAACAAACAAAAGTTGAAAAAGAAAAA-GGAT
AGGTGCAGAGACTCAATGGAAGCTGTTCTAACAAATGGAGTTGACTGCTTTGGTCGACGA
ATCTTTCTCATAAAGTGTGAAAGTATATACATTTGTATTGAATACTTTATCAAATGAAAT
GATTAATGACTACCAAAATTTAGAAGAGTTGGTGTTAATCAATTCCACATAGAAGAAAGA
-GTCGAGTATTCATTGATCAAATTATTCACTCCATAGTCCGATAGATCTTTTGAAGAATT
GATTAATCGGACGAGAATAAAGATAGAGTCCCGTTCTACATGTCAATACCGGCAACAATG
AAATTTTTAGTAATAGGAAAATCCGTCGACTTCAAAAGCCTATTTGACATCCCAACGATT
TCTCCTATATCTATTTTCGTTAGTGGTTCCAAATTCCTCACCTTTCTCATTCACTCTATT
CTTTTACAAACGGATCTGTCCGAAAACGCCTTTCATCTTACACAAGTCTTGTATGATACA
CATACAAATGACCATCTTTGAACAAGGAATGAATCGCCTTTTGAATTTGAATGATTCACG
ATGGATATTATTTCTCAGACTGAAACTTACAAAGTCGTCTTATTGAAGATCCAAGAAATT
ACAGTACCCGAAAGTTGGGAATCTTCTTTCATACTTTTAATTGACATAGACCCCAGTCAT
CTAATAAAATAAGGATGATACGTTGGGAGTGGTCGGGATAGCTCAGCTGGTAGAGCAGAG
GACTGAAAATC
>ww19610_Echium-plantagineum_Griffith_Australia
ATAAGACTCTGTCTTAGTGTATAGGAGTTATTGAAGAAAATAAAGGAACAATACTCACCT
TCTTAGAAGGTGAGTATTGTTCCTTTATTTTCTTTTTATTTCCTTACAAAAGAAAAAGAA
GAAAAGGGGGATTCATGATTGAGGATCTTATTTGTTCTGTTTTGTAATTTCTATAATT-C
CGTCCCTATTTTTTATATTTA-TATAAAAAA-TAGATTTATATTTAATGAGCCTTGGTAT
GGAAACCTACTAAGTGACAACTTTCAAATTCAGAGAAACCCTGGAATTAATAAAAATGGG
CAATCCTGAGCCAAATCCGGTTTTCCGAAAACAAACAAAAGTTGAAAAAGAAAAA-GGAT
AGGTGCAGAGACTCAATGGAAGCTGTTCTAACAAATGGAGTTGACTGCTTTGGTCGACGA
ATCTTTCTCATAAAGTGTGAAAGTATATACATTTGTATTGAATACTTTATCAAATGAAAT
GATTAATGACTACCAAAATTTCGAAGAGTTGGTGTTAATCAATTCCACATAGAAGAAAGA
-GTCGAGTATTCATTGATCAAATTATTCACTCCATAGTCCGATAGATCTTTTGAAGAATT
GATTAATCGGACGAGAATAAAGATAGAGTCCCGTTCTACATGTCAATACCGGCAACAATG
AAATTTTTAGTAATAGGAAAATCCGTCGACTTCAAAAGCCTATTTGACATCCCAACGATT
TCTCCTATATCTATTTTCGTTAGTGGTTCCAAATTCCTCACCTTTCTCATTCACTCTATT
CTTTTACAAACGGATCTGTCCGAAAACGCCTTTCATCTTACACAAGTCTTGTATGATACA
CATACAAATGACCATCTTTGAACAAGGAATGAATCGCCTTTTGAATTTGAATGATTCACG
ATGGATATTATTTCTCAGACTGAAACTTACAAAGTCGTCTTATTGAAGATCCAAGAAATT
ACAGTACCCGAAAGTTGGGAATCTTCTTTCATACTTTTAATTGACATAGACCCCAGTCAT
CTAATAAAATAAGGATGATACATTGGGAGTGGTCGGGATAGCTCAGCTGGTAGAGCAGAG
GACTGAAAATC
>ww17647_Echium-plantagineum_Coolamon_Australia
ATAAGACTCTGTCTTAGTGTATAGGAGTTATTGAAGAAAATAAAGGAACAATACTCACCT
TCTTAGAAGGTGAGTATTGTTCCTTTATTTTCTTTTTATTTCCTTACAAAAGAAAAAGAA
GAAAAGGGGGATTCATGATTGAGGATCTTATTTGTTCTGTTTTGTAATTTCTATAATT-C
CGTCCCTATTTTTTAGATTTA-TCTAAAAAA-TAGATTTATATTTAATGAGCCTTGGTAT
GGAAACCTACTAAGTGACAACTTTCAAATTCAGAGAAACCCTGGAATTAATAAAAATGGG
CAATCCTGAGCCAAATCCGGTTTTCCGAAAACAAACAAAAGTTGAAAAAGAAAAA-GGAT
AGGTGCAGAGACTCAATGGAAGCTGTTCTAACAAATGGAGTTGACTGCTTTGGTCGACGA
ATCTTTCTCATAAAGTGTGAAAGTATATACATTTGTATTGAATACTTTATCAAATGAAAT
GATTAATGACTACCAAAATTTAGAAGAGTTGGTGTTAATCAATTCCACATAGAAGAAAGA
-GTCGAGTATTCATTGATCAAATTATTCACTCCATAGTCCGATAGATCTTTTGAAGAACT
GATTAATCGGACGAGAATAAAGATAGAGTCCCGTTCTACATGTCAATACCGGCAACAATG
AAATTTTTAGTAATAGGAAAATCCGTCGACTTCAAAAGCCTATTTGACATCCCAACGATT
TCTCCTATATCTATTTTCGTTAGTGGTTCAAAATTCCTCACCTTTCTCATTCACTCTATT
CTTTTACAAACGGATCTGGCCGAAAACGCCTTTCATCTTACACAAGTCTTGTATGATACA
CATACAAATGACCATCTTTGAACAAGGAATGAATCGCCTTTTGAATTTGAATGATTCACG
ATGGATATTATTTCTCAGACTGAAACTTACAAAGTCGTCTTATTGAAGATCCAAGAAATT
ACAGTACCCGAAAGTTGGGAATCTTCTTTCATACTTTTAATTGACATAGACCCCAGTCAT
CTAATAAAATAAGGATGATACATTGGGAGTGGTCGGGATAGCTCAGCTGGTAGAGCAGAG
GACTGAAAATC
>ww17648_Echium-plantagineum_Coolamon_Australia
ATAAGACTCTGTCTTAGTGTATAGGAGTTATTGAAGAAAATAAAGGAACAATACTCACCT
TCTTAGAAGGTGAGTATTGTTCCTTTATTTTCTTTTTATTTCCTTACAAAAGAAAAAGAA
GAAAAGGGGGATTCATGATTGAGGATCTTATTTGTTCTGTTTTGTAATTTCTATAATT-C
CGTCCCTATTTTTTAGATTTA-TCTAAAAAA-TAGATTTATATTTAATGAGCCTTGGTAT
GGAAACCTACTAAGTGACAACTTTCAAATTCAGAGAAACCCTGGAATTAATAAAAATGGG
CAATCCTGAGCCAAATCCGGTTTTCCGAAAACAAACAAAAGTTGAAAAAGAAAAA-GGAT
AGGTGCAGAGACTCAATGGAAGCTGTTCTAACAAATGGAGTTGACTGCTTTGGTCGACGA
ATCTTTCTCATAAAGTGTGAAAGTATATACATTTGTATTGAATACTTTATCAAATGAAAT
GATTAATGACTACCAAAATTTAGAAGAGTTGGTGTTAATCAATTCCACATAGAAGAAAGA
-GTCGAGTATTCATTGATCAAATTATTCACTCCATAGTCCGATAGATCTTTTGAAGAACT
GATTAATCGGACGAGAATAAAGATAGAGTCCCGTTCTACATGTCAATACCGGCAACAATG
AAATTTTTAGTAATAGGAAAATCCGTCGACTTCAAAAGCCTATTTGACATCCCAACGATT
TCTCCTATATCTATTTTCGTTAGTGGTTCAAAATTCCTCACCTTTCTCATTCACTCTATT
CTTTTACAAACGGATCTGGCCGAAAACGCCTTTCATCTTACACAAGTCTTGTATGATACA
CATACAAATGACCATCTTTGAACAAGGAATGAATCGCCTTTTGAATTTGAATGATTCACG
ATGGATATTATTTCTCAGACTGAAACTTACAAAGTCGTCTTATTGAAGATCCAAGAAATT
ACAGTACCCGAAAGTTGGGAATCTTCTTTCATACTTTTAATTGACATAGACCCCAGTCAT
CTAATAAAATAAGGATGATACATTGGGAGTGGTCGGGATAGCTCAGCTGGTAGAGCAGAG
GACTGAAAATC
>ww17649_Echium-plantagineum_Coolamon_Australia
ATAAGACTCTGTCTTAGTGTATAGGAGTTATTGAAGAAAATAAAGGAACAATACTCACCT
TCTTAGAAGGTGAGTATTGTTCCTTTATTTTCTTTTTATTTCCTTACAAAAGAAAAAGAA
GAAAAGGGGGATTCATGATTGAGGATCTTATTTGTTCTGTTTTGTAATTTCTATAATT-C
CGTCCCTATTTTTTAGATTTA-TCTAAAAAA-TAGATTTATATTTAATGAGCCTTGGTAT
GGAAACCTACTAAGTGACAACTTTCAAATTCAGAGAAACCCTGGAATTAATAAAAATGGG
CAATCCTGAGCCAAATCCGGTTTTCCGAAAACAAACAAAAGTTGAAAAAGAAAAA-GGAT
AGGTGCAGAGACTCAATGGAAGCTGTTCTAACAAATGGAGTTGACTGCTTTGGTCGACGA
ATCTTTCTCATAAAGTGTGAAAGTATATACATTTGTATTGAATACTTTATCAAATGAAAT
GATTAATGACTACCAAAATTTAGAAGAGTTGGTGTTAATCAATTCCACATAGAAGAAAGA
-GTCGAGTATTCATTGATCAAATTATTCACTCCATAGTCCGATAGATCTTTTGAAGAACT
GATTAATCGGACGAGAATAAAGATAGAGTCCCGTTCTACATGTCAATACCGGCAACAATG
AAATTTTTAGTAATAGGAAAATCCGTCGACTTCAAAAGCCTATTTGACATCCCAACGATT
TCTCCTATATCTATTTTCGTTAGTGGTTCAAAATTCCTCACCTTTCTCATTCACTCTATT
CTTTTACAAACGGATCTGGCCGAAAACGCCTTTCATCTTACACAAGTCTTGTATGATACA
CATACAAATGACCATCTTTGAACAAGGAATGAATCGCCTTTTGAATTTGAATGATTCACG
ATGGATATTATTTCTCAGACTGAAACTTACAAAGTCGTCTTATTGAAGATCCAAGAAATT
ACAGTACCCGAAAGTTGGGAATCTTCTTTCATACTTTTAATTGACATAGACCCCAGTCAT
CTAATAAAATAAGGATGATACATTGGGAGTGGTCGGGATAGCTCAGCTGGTAGAGCAGAG
GACTGAAAATC
>ww17650_Echium-plantagineum_Coolamon_Australia
ATAAGACTCTGTCTTAGTGTATAGGAGTTATTGAAGAAAATAAAGGAACAATACTCACCT
TCTTAGAAGGTGAGTATTGTTCCTTTATTTTCTTTTTATTTCCTTACAAAAGAAAAAGAA
GAAAAGGGGGATTCATGATTGAGGATCTTATTTGTTCTGTTTTGTAATTTCTATAATT-C
CGTCCCTATTTTTTAGATTTA-TCTAAAAAA-TAGATTTATATTTAATGAGCCTTGGTAT
GGAAACCTACTAAGTGACAACTTTCAAATTCAGAGAAACCCTGGAATTAATAAAAATGGG
CAATCCTGAGCCAAATCCGGTTTTCCGAAAACAAACAAAAGTTGAAAAAGAAAAA-GGAT
AGGTGCAGAGACTCAATGGAAGCTGTTCTAACAAATGGAGTTGACTGCTTTGGTCGACGA
ATCTTTCTCATAAAGTGTGAAAGTATATACATTTGTATTGAATACTTTATCAAATGAAAT
GATTAATGACTACCAAAATTTAGAAGAGTTGGTGTTAATCAATTCCACATAGAAGAAAGA
-GTCGAGTATTCATTGATCAAATTATTCACTCCATAGTCCGATAGATCTTTTGAAGAACT
GATTAATCGGACGAGAATAAAGATAGAGTCCCGTTCTACATGTCAATACCGGCAACAATG
AAATTTTTAGTAATAGGAAAATCCGTCGACTTCAAAAGCCTATTTGACATCCCAACGATT
TCTCCTATATCTATTTTCGTTAGTGGTTCAAAATTCCTCACCTTTCTCATTCACTCTATT
CTTTTACAAACGGATCTGGCCGAAAACGCCTTTCATCTTACACAAGTCTTGTATGATACA
CATACAAATGACCATCTTTGAACAAGGAATGAATCGCCTTTTGAATTTGAATGATTCACG
ATGGATATTATTTCTCAGACTGAAACTTACAAAGTCGTCTTATTGAAGATCCAAGAAATT
ACAGTACCCGAAAGTTGGGAATCTTCTTTCATACTTTTAATTGACATAGACCCCAGTCAT
CTAATAAAATAAGGATGATACATTGGGAGTGGTCGGGATAGCTCAGCTGGTAGAGCAGAG
GACTGAAAATC
>ww17661_Echium-plantagineum_Coolamon_Australia
ATAAGACTCTGTCTTAGTGTATAGGAGTTATTGAAGAAAATAAAGGAACAATACTCACCT
TCTAAGAAGGTGAGTATTGTTCCTTTATTTTCTTTTTATTTCCTTACAAAAGAAAAAGAA
GAAAAGGGGGATTCATGATTGAGGATCTTATTTGTTCTGTTTTGTAATTTCTATAATT-C
CGTCCCTATTTTTTAGATTTA-TCTAAAAAA-TAGATTTATATTTAATGAGCCTTGGTAT
GGAAACCTACTAAGTGACAACTTTCAAATTCAGAGAAACCCTGGAATTAATAAAAATGGG
CAATCCTGAGCCAAATCCGGTTTTCCGAAAACAAACAAAAGTTGAAAAAGAAAAA-GGAT
AGGTGCAGAGACTCAATGGAAGCTGTTCTAACAAATGGAGTTGACTGCTTTGGTCGACGA
ATCTTTCTCATAAAGTGTGAAAGTATATACATTTGTATTGAATACTTTATCAAATGAAAT
GATTAATGACTACCAAAATTTAGAAGAGTTGGTGTTAATCAATTCCACATAGAAGAAAGA
-GTCGAGTATTCATTGATCAAATTATTCACTCCATAGTCCGATAGATCTTTTGAAGAACT
GATTAATCGGACGAGAATAAAGATAGAGTCCCGTTCTACATGTCAATACCGGCAACAATG
AAATTTTTAGTAATAGGAAAATCCGTCGACTTCAAAAGCCTATTTGACATCCCAACGATT
TCTCCTATATCTATTTTCGTTAGTGGTTCAAAATTCCTCACCTTTCTCATTCACTCTATT
CTTTTACAAACGGATCTGGCCGAAAACGCCTTTCATCTTACACAAGTCTTGTATGATACA
CATACAAATGACCATCTTTGAACAAGGAATGAATCGCCTTTTGAATTTGAATGATTCACG
ATGGATATTATTTCTCAGACTGAAACTTACAAAGTCGTCTTATTGAAGATCCAAGAAATT
ACAGTACCCGAAAGTTGGGAATCTTCTTTCATACTTTTAATTGACATAGACCCCAGTCAT
CTAATAAAATAAGGATGATACATTGGGAGTGGTCGGGATAGCTCAGCTGGTAGAGCAGAG
GACTGAAAATC
>ww17662_Echium-plantagineum_Coolamon_Australia
ATAAGACTCTGTCTTAGTGTATAGGAGTTATTGAAGAAAATAAAGGAACAATACTCACCT
TCTTAGAAGGTGAGTATTGTTCCTTTATTTTCTTTTTATTTCCTTACAAAAGAAAAAGAA
GAAAAGGGGGATTCATGATTGAGGATCTTATTTGTTCTGTTTTGTAATTTCTATAATT-C
CGTCCCTATTTTTTAGATTTA-TCTAAAAAA-TAGATTTATATTTAATGAGCCTTGGTAT
GGAAACCTACTAAGTGACAACTTTCAAATTCAGAGAAACCCTGGAATTAATAAAAATGGG
CAATCCTGAGCCAAATCCGGTTTTCCGAAAACAAACAAAAGTTGAAAAAGAAAAA-GGAT
AGGTGCAGAGACTCAATGGAAGCTGTTCTAACAAATGGAGTTGACTGCTTTGGTCGACGA
ATCTTTCTCATAAAGTGTGAAAGTATATACATTTGTATTGAATACTTTATCAAATGAAAT
GATTAATGACTACCAAAATTTAGAAGAGTTGGTGTTAATCAATTCCACATAGAAGAAAGA
-GTCGAGTATTCATTGATCAAATTATTCACTCCATAGTCCGATAGATCTTTTGAAGAACT
GATTAATCGGACGAGAATAAAGATAGAGTCCCGTTCTACATGTCAATACCGGCAACAATG
AAATTTTTAGTAATAGGAAAATCCGTCGACTTCAAAAGCCTATTTGACATCCCAACGATT
TCTCCTATATCTATTTTCGTTAGTGGTTCAAAATTCCTCACCTTTCTCATTCACTCTATT
CTTTTACAAACGGATCTGGCCGAAAACGCCTTTCATCTTACACAAGTCTTGTATGATACA
CATACAAATGACCATCTTTGAACAAGGAATGAATCGCCTTTTGAATTTGAATGATTCACG
ATGGATATTATTTCTCAGACTGAAACTTACAAAGTCGTCTTATTGAAGATCCAAGAAATT
ACAGTACCCGAAAGTTGGGAATCTTCTTTCATACTTTTAATTGACATAGACCCCAGTCAT
CTAATAAAATAAGGATGATACATTGGGAGTGGTCGGGATAGCTCAGCTGGTAGAGCAGAG
GACTGAAAATC
>ww17651_Echium-plantagineum_Yanco_Australia
ATAAGACTCTGTCTTAGTGTATAGGAGTTATTGAAGAAAATAAAGGAACAATACTCACCT
TCTTAGAAGGTGAGTATTGTTCCTTTATTTTCTTTTTATTTCCTTACAAAAGAAAAAGAA
GAAAAGGGGGATTCATGATTGAGGATCTTATTTGTTCTGTTTTGTAATTTCTATAATT-C
CGTCCCTATTTTTTATATTTA-TATAAAAAA-TAGATTTATATTTAATGAGCCTTGGTAT
GGAAACCTACTAAGTGACAACTTTCAAATTCAGAGAAACCCTGGAATTAATAAAAATGGG
CAATCCTGAGCCAAATCCGGTTTTCCGAAAACAAACAAAAGTTGAAAAAGAAAAA-GGAT
AGGTGCAGAGACTCAATGGAAGCTGTTCTAACAAATGGAGTTGACTGCTTTGGTCGACGA
ATCTTTCTCATAAAGTGTGAAAGTATATACATTTGTATTGAATACTTTATCAAATGAAAT
GATTAATGACTACCAAAATTTCGAAGAGTTGGTGTTAATCAATTCCACATAGAAGAAAGA
-GTCGAGTATTCATTGATCAAATTATTCACTCCATAGTCCGATAGATCTTTTGAAGAATT
GATTAATCGGACGAGAATAAAGATAGAGTCCCGTTCTACATGTCAATACCGGCAACAATG
AAATTTTTAGTAATAGGAAAATCCGTCGACTTCAAAAGCCTATTTGACATCCCAACGATT
TCTCCTATATCTATTTTCGTTAGTGGTTCCAAATTCCTCACCTTTCTCATTCACTCTATT
CTTTTACAAACGGATCTGTCCGAAAACGCCTTTCATCTTACACAAGTCTTGTATGATACA
CATACAAATGACCATCTTTGAACAAGGAATGAATCGCCTTTTGAATTTGAATGATTCACG
ATGGATATTATTTCTCAGACTGAAACTTACAAAGTCGTCTTATTGAAGATCCAAGAAATT
ACAGTACCCGAAAGTTGGGAATCTTCTTTCATACTTTTAATTGACATAGACCCCAGTCAT
CTAATAAAATAAGGATGATACGTTGGGAGTGGTCGGGATAGCTCAGCTGGTAGAGCAGAG
GACTGAAAATC
>ww17652_Echium-plantagineum_Yanco_Australia
ATAAGACTCTGTCTTAGTGTATAGGAGTTATTGAAGAAAATAAAGGAACAATACTCACCT
TCTTAGAAGGTGAGTATTGTTCCTTTATTTTCTTTTTATTTCCTTACAAAAGAAAAAGAA
GAAAAGGGGGATTCATGATTGAGGATCTTATTTGTTCTGTTTTGTAATTTCTATAATT-C
CGTCCCTATTTTTTATATTTA-TATAAAAAA-TAGATTTATATTTAATGAGCCTTGGTAT
GGAAACCTACTAAGTGACAACTTTCAAATTCAGAGAAACCCTGGAATTAATAAAAATGGG
CAATCCTGAGCCAAATCCGGTTTTCCGAAAACAAACAAAAGTTGAAAAAGAAAAA-GGAT
AGGTGCAGAGACTCAATGGAAGCTGTTCTAACAAATGGAGTTGACTGCTTTGGTCGACGA
ATCTTTCTCATAAAGTGTGAAAGTATATACATTTGTATTGAATACTTTATCAAATGAAAT
GATTAATGACTACCAAAATTTCGAAGAGTTGGTGTTAATCAATTCCACATAGAAGAAAGA
-GTCGAGTATTCATTGATCAAATTATTCACTCCATAGTCCGATAGATCTTTTGAAGAATT
GATTAATCGGACGAGAATAAAGATAGAGTCCCGTTCTACATGTCAATACCGGCAACAATG
AAATTTTTAGTAATAGGAAAATCCGTCGACTTCAAAAGCCTATTTGACATCCCAACGATT
TCTCCTATATCTATTTTCGTTAGTGGTTCCAAATTCCTCACCTTTCTCATTCACTCTATT
CTTTTACAAACGGATCTGTCCGAAAACGCCTTTCATCTTACACAAGTCTTGTATGATACA
CATACAAATGACCATCTTTGAACAAGGAATGAATCGCCTTTTGAATTTGAATGATTCACG
ATGGATATTATTTCTCAGACTGAAACTTACAAAGTCGTCTTATTGAAGATCCAAGAAATT
ACAGTACCCGAAAGTTGGGAATCTTCTTTCATACTTTTAATTGACATAGACCCCAGTCAT
CTAATAAAATAAGGATGATACGTTGGGAGTGGTCGGGATAGCTCAGCTGGTAGAGCAGAG
GACTGAAAATC
>ww17653_Echium-plantagineum_Yanco_Australia
ATAAGACTCTGTCTTAGTGTATAGGAGTTATTGAAGAAAATAAAGGAACAATACTCACCT
TCTTAGAAGGTGAGTATTGTTCCTTTATTTTCTTTTTATTTCCTTACAAAAGAAAAAGAA
GAAAAGGGGGATTCATGATTGAGGATCTTATTTGTTCTGTTTTGTAATTTCTATAATT-C
CGTCCCTATTTTTTATATTTA-TATAAAAAA-TAGATTTATATTTAATGAGCCTTGGTAT
GGAAACCTACTAAGTGACAACTTTCAAATTCAGAGAAACCCTGGAATTAATAAAAATGGG
CAATCCTGAGCCAAATCCGGTTTTCCGAAAACAAACAAAAGTTGAAAAAGAAAAA-GGAT
AGGTGCAGAGACTCAATGGAAGCTGTTCTAACAAATGGAGTTGACTGCTTTGGTCGACGA
ATCTTTCTCATAAAGTGTGAAAGTATATACATTTGTATTGAATACTTTATCAAATGAAAT
GATTAATGACTACCAAAATTTCGAAGAGTTGGTGTTAATCAATTCCACATAGAAGAAAGA
-GTCGAGTATTCATTGATCAAATTATTCACTCCATAGTCCGATAGATCTTTTGAAGAATT
GATTAATCGGACGAGAATAAAGATAGAGTCCCGTTCTACATGTCAATACCGGCAACAATG
AAATTTTTAGTAATAGGAAAATCCGTCGACTTCAAAAGCCTATTTGACATCCCAACGATT
TCTCCTATATCTATTTTCGTTAGTGGTTCCAAATTCCTCACCTTTCTCATTCACTCTATT
CTTTTACAAACGGATCTGTCCGAAAACGCCTTTCATCTTACACAAGTCTTGTATGATACA
CATACAAATGACCATCTTTGAACAAGGAATGAATCGCCTTTTGAATTTGAATGATTCACG
ATGGATATTATTTCTCAGACTGAAACTTACAAAGTCGTCTTATTGAAGATCCAAGAAATT
ACAGTACCCGAAAGTTGGGAATCTTCTTTCATACTTTTAATTGACATAGACCCCAGTCAT
CTAATAAAATAAGGATGATACGTTGGGAGTGGTCGGGATAGCTCAGCTGGTAGAGCAGAG
GACTGAAAATC
>ww17654_Echium-plantagineum_Yanco_Australia
ATAAGACTCTGTCTTAGTGTATAGGAGTTATTGAAGAAAATAAAGGAACAATACTCACCT
TCTTAGAAGGTGAGTATTGTTCCTTTATTTTCTTTTTATTTCCTTACAAAAGAAAAAGAA
GAAAAGGGGGATTCATGATTGAGGATCTTATTTGTTCTGTTTTGTAATTTCTATAATT-C
CGTCCCTATTTTTTATATTTA-TATAAAAAA-TAGATTTATATTTAATGAGCCTTGGTAT
GGAAACCTACTAAGTGACAACTTTCAAATTCAGAGAAACCCTGGAATTAATAAAAATGGG
CAATCCTGAGCCAAATCCGGTTTTCCGAAAACAAACAAAAGTTGAAAAAGAAAAA-GGAT
AGGTGCAGAGACTCAATGGAAGCTGTTCTAACAAATGGAGTTGACTGCTTTGGTCGACGA
ATCTTTCTCATAAAGTGTGAAAGTATATACATTTGTATTGAATACTTTATCAAATGAAAT
GATTAATGACTACCAAAATTTCGAAGAGTTGGTGTTAATCAATTCCACATAGAAGAAAGA
-GTCGAGTATTCATTGATCAAATTATTCACTCCATAGTCCGATAGATCTTTTGAAGAATT
GATTAATCGGACGAGAATAAAGATAGAGTCCCGTTCTACATGTCAATACCGGCAACAATG
AAATTTTTAGTAATAGGAAAATCCGTCGACTTCAAAAGCCTATTTGACATCCCAACGATT
TCTCCTATATCTATTTTCGTTAGTGGTTCCAAATTCCTCACCTTTCTCATTCACTCTATT
CTTTTACAAACGGATCTGTCCGAAAACGCCTTTCATCTTACACAAGTCTTGTATGATACA
CATACAAATGACCATCTTTGAACAAGGAATGAATCGCCTTTTGAATTTGAATGATTCACG
ATGGATATTATTTCTCAGACTGAAACTTACAAAGTCGTCTTATTGAAGATCCAAGAAATT
ACAGTACCCGAAAGTTGGGAATCTTCTTTCATACTTTTAATTGACATAGACCCCAGTCAT
CTAATAAAATAAGGATGATACGTTGGGAGTGGTCGGGATAGCTCAGCTGGTAGAGCAGAG
GACTGAAAATC
>ww19594_Echium-plantagineum_Yanco_Australia
ATAAGACTCTGTCTTAGTGTATAGGAGTTATTGAAGAAAATAAAGGAACAATACTCACCT
TCTTAGAAGGTGAGTATTGTTCCTTTATTTTCTTTTTATTTCCTTACAAAAGAAAAAGAA
GAAAAGGGGGATTCATGATTGAGGATCTTATTTGTTCTGTTTTGTAATTTCTATAATT-C
CGTCCCTATTTTTTATATTTA-TATAAAAAA-TAGATTTATATTTAATGAGCCTTGGTAT
GGAAACCTACTAAGTGACAACTTTCAAATTCAGAGAAACCCTGGAATTAATAAAAATGGG
CAATCCTGAGCCAAATCCGGTTTTCCGAAAACAAACAAAAGTTGAAAAAGAAAAA-GGAT
AGGTGCAGAGACTCAATGGAAGCTGTTCTAACAAATGGAGTTGACTGCTTTGGTCGACGA
ATCTTTCTCATAAAGTGTGAAAGTATATACATTTGTATTGAATACTTTATCAAATGAAAT
GATTAATGACTACCAAAATTTCGAAGAGTTGGTGTTAATCAATTCCACATAGAAGAAAGA
-GTCGAGTATTCATTGATCAAATTATTCACTCCATAGTCCGATAGATCTTTTGAAGAATT
GATTAATCGGACGAGAATAAAGATAGAGTCCCGTTCTACATGTCAATACCGGCAACAATG
AAATTTTTAGTAATAGGAAAATCCGTCGACTTCAAAAGCCTATTTGACATCCCAACGATT
TCTCCTATATCTATTTTCGTTAGTGGTTCCAAATTCCTCACCTTTCTCATTCACTCTATT
CTTTTACAAACGGATCTGTCCGAAAACGCCTTTCATCTTACACAAGTCTTGTATGATACA
CATACAAATGACCATCTTTGAACAAGGAATGAATCGCCTTTTGAATTTGAATGATTCACG
ATGGATATTATTTCTCAGACTGAAACTTACAAAGTCGTCTTATTGAAGATCCAAGAAATT
ACAGTACCCGAAAGTTGGGAATCTTCTTTCATACTTTTAATTGACATAGACCCCAGTCAT
CTAATAAAATAAGGATGATACATTGGGAGTGGTCGGGATAGCTCAGCTGGTAGAGCAGAG
GACTGAAAATC
>ww19595_Echium-plantagineum_Yanco_Australia
ATAAGACTCTGTCTTAGTGTATAGGAGTTATTGAAGAAAATAAAGGAACAATACTCACCT
TCTTAGAAGGTGAGTATTGTTCCTTTATTTTCTTTTTATTTCCTTACAAAAGAAAAAGAA
GAAAAGGGGGATTCATGATTGAGGATCTTATTTGTTCTGTTTTGTAATTTCTATAATT-C
CGTCCCTATTTTTTATATTTA-TATAAAAAA-TAGATTTATATTTAATGAGCCTTGGTAT
GGAAACCTACTAAGTGACAACTTTCAAATTCAGAGAAACCCTGGAATTAATAAAAATGGG
CAATCCTGAGCCAAATCCGGTTTTCCGAAAACAAACAAAAGTTGAAAAAGAAAAA-GGAT
AGGTGCAGAGACTCAATGGAAGCTGTTCTAACAAATGGAGTTGACTGCTTTGGTCGACGA
ATCTTTCTCATAAAGTGTGAAAGTATATACATTTGTATTGAATACTTTATCAAATGAAAT
GATTAATGACTACCAAAATTTCGAAGAGTTGGTGTTAATCAATTCCACATAGAAGAAAGA
-GTCGAGTATTCATTGATCAAATTATTCACTCCATAGTCCGATAGATCTTTTGAAGAATT
GATTAATCGGACGAGAATAAAGATAGAGTCCCGTTCTACATGTCAATACCGGCAACAATG
AAATTTTTAGTAATAGGAAAATCCGTCGACTTCAAAAGCCTATTTGACATCCCAACGATT
TCTCCTATATCTATTTTCGTTAGTGGTTCCAAATTCCTCACCTTTCTCATTCACTCTATT
CTTTTACAAACGGATCTGTCCGAAAACGCCTTTCATCTTACACAAGTCTTGTATGATACA
CATACAAATGACCATCTTTGAACAAGGAATGAATCGCCTTTTGAATTTGAATGATTCACG
ATGGATATTATTTCTCAGACTGAAACTTACAAAGTCGTCTTATTGAAGATCCAAGAAATT
ACAGTACCCGAAAGTTGGGAATCTTCTTTCATACTTTTAATTGACATAGACCCCAGTCAT
CTAATAAAATAAGGATGATACATTGGGAGTGGTCGGGATAGCTCAGCTGGTAGAGCAGAG
GACTGAAAATC
>ww19568_Echium-plantagineum_Narrandera_Australia
ATAAGACTCTGTCTTAGTGTATAGGAGTTATTGAAGAAAATAAAGGAACAATACTCACCT
TCTTAGAAGGTGAGTATTGTTCCTTTATTTTCTTTTTATTTCCTTACAAAAGAAAAAGAA
GAAAAGGGGGATTCATGATTGAGGATCTTATTTGTTCTGTTTTGTAATTTCTATAATT-C
CGTCCCTATTTTTTATATTTA-TATAAAAAA-TAGATTTATATTTAATGAGCCTTGGTAT
GGAAACCTACTAAGTGACAACTTTCAAATTCAGAGAAACCCTGGAATTAATAAAAATGGG
CAATCCTGAGCCAAATCCGGTTTTCCGAAAACAAACAAAAGTTGAAAAAGAAAAA-GGAT
AGGTGCAGAGACTCAATGGAAGCTGTTCTAACAAATGGAGTTGACTGCTTTGGTCGACGA
ATCTTTCTCATAAAGTGTGAAAGTATATACATTTGTATTGAATACTTTATCAAATGAAAT
GATTAATGACTACCAAAATTTCGAAGAGTTGGTGTTAATCAATTCCACATAGAAGAAAGA
-GTCGAGTATTCATTGATCAAATTATTCACTCCATAGTCCGATAGATCTTTTGAAGAATT
GATTAATCGGACGAGAATAAAGATAGAGTCCCGTTCTACATGTCAATACCGGCAACAATG
AAATTTTTAGTAATAGGAAAATCCGTCGACTTCAAAAGCCTATTTGACATCCCAACGATT
TCTCCTATATCTATTTTCGTTAGTGGTTCCAAATTCCTCACCTTTCTCATTCACTCTATT
CTTTTACAAACGGATCTGTCCGAAAACGCCTTTCATCTTACACAAGTCTTGTATGATACA
CATACAAATGACCATCTTTGAACAAGGAATGAATCGCCTTTTGAATTTGAATGATTCACG
ATGGATATTATTTCTCAGACTGAAACTTACAAAGTCGTCTTATTGAAGATCCAAGAAATT
ACAGTACCCGAAAGTTGGGAATCTTCTTTCATACTTTTAATTGACATAGACCCCAGTCAT
CTAATAAAATAAGGATGATACGTTGGGAGTGGTCGGGATAGCTCAGCTGGTAGAGCAGAG
GACTGAAAATC
>ww19569_Echium-plantagineum_Narrandera_Australia
ATAAGACTCTGTCTTAGTGTATAGGAGTTATTGAAGAAAATAAAGGAACAATACTCACCT
TCTTAGAAGGTGAGTATTGTTCCTTTATTTTCTTTTTATTTCCTTACAAAAGAAAAAGAA
GAAAAGGGGGATTCATGATTGAGGATCTTATTTGTTCTGTTTTGTAATTTCTATAATT-C
CGTCCCTATTTTTTATATTTA-TATAAAAAA-TAGATTTATATTTAATGAGCCTTGGTAT
GGAAACCTACTAAGTGACAACTTTCAAATTCAGAGAAACCCTGGAATTAATAAAAATGGG
CAATCCTGAGCCAAATCCGGTTTTCCGAAAACAAACAAAAGTTGAAAAAGAAAAA-GGAT
AGGTGCAGAGACTCAATGGAAGCTGTTCTAACAAATGGAGTTGACTGCTTTGGTCGACGA
ATCTTTCTCATAAAGTGTGAAAGTATATACATTTGTATTGAATACTTTATCAAATGAAAT
GATTAATGACTACCAAAATTTCGAAGAGTTGGTGTTAATCAATTCCACATAGAAGAAAGA
-GTCGAGTATTCATTGATCAAATTATTCACTCCATAGTCCGATAGATCTTTTGAAGAATT
GATTAATCGGACGAGAATAAAGATAGAGTCCCGTTCTACATGTCAATACCGGCAACAATG
AAATTTTTAGTAATAGGAAAATCCGTCGACTTCAAAAGCCTATTTGACATCCCAACGATT
TCTCCTATATCTATTTTCGTTAGTGGTTCCAAATTCCTCACCTTTCTCATTCACTCTATT
CTTTTACAAACGGATCTGTCCGAAAACGCCTTTCATCTTACACAAGTCTTGTATGATACA
CATACAAATGACCATCTTTGAACAAGGAATGAATCGCCTTTTGAATTTGAATGATTCACG
ATGGATATTATTTCTCAGACTGAAACTTACAAAGTCGTCTTATTGAAGATCCAAGAAATT
ACAGTACCCGAAAGTTGGGAATCTTCTTTCATACTTTTAATTGACATAGACCCCAGTCAT
CTAATAAAATAAGGATGATACGTTGGGAGTGGTCGGGATAGCTCAGCTGGTAGAGCAGAG
GACTGAAAATC
>ww19571_Echium-plantagineum_Adelong_Australia
ATAAGACTCTGTCTTAGTGTATAGGAGTTATTGAAGAAAATAAAGGAACAATACTCACCT
TCTTAGAAGGTGAGTATTGTTCCTTTATTTTCTTTTTATTTCCTTACAAAAGAAAAAGAA
GAAAAGGGGGATTCATGATTGAGGATCTTATTTGTTCTGTTTTGTAATTTCTATAATT-C
CGTCCCTATTTTTTATATTTA-TATAAAAAA-TAGATTTATATTTAATGAGCCTTGGTAT
GGAAACCTACTAAGTGACAACTTTCAAATTCAGAGAAACCCTGGAATTAATAAAAATGGG
CAATCCTGAGCCAAATCCGGTTTTCCGAAAACAAACAAAAGTTGAAAAAGAAAAA-GGAT
AGGTGCAGAGACTCAATGGAAGCTGTTCTAACAAATGGAGTTGACTGCTTTGGTCGACGA
ATCTTTCTCATAAAGTGTGAAAGTATATACATTTGTATTGAATACTTTATCAAATGAAAT
GATTAATGACTACCAAAATTTCGAAGAGTTGGTGTTAATCAATTCCACATAGAAGAAAGA
-GTCGAGTATTCATTGATCAAATTATTCACTCCATAGTCCGATAGATCTTTTGAAGAATT
GATTAATCGGACGAGAATAAAGATAGAGTCCCGTTCTACATGTCAATACCGGCAACAATG
AAATTTTTAGTAATAGGAAAATCCGTCGACTTCAAAAGCCTATTTGACATCCCAACGATT
TCTCCTATATCTATTTTCGTTAGTGGTTCCAAATTCCTCACCTTTCTCATTCACTCTATT
CTTTTACAAACGGATCTGTCCGAAAACGCCTTTCATCTTACACAAGTCTTGTATGATACA
CATACAAATGACCATCTTTGAACAAGGAATGAATCGCCTTTTGAATTTGAATGATTCACG
ATGGATATTATTTCTCAGACTGAAACTTACAAAGTCGTCTTATTGAAGATCCAAGAAATT
ACAGTACCCGAAAGTTGGGAATCTTCTTTCATACTTTTAATTGACATAGACCCCAGTCAT
CTAATAAAATAAGGATGATACATTGGGAGTGGTCGGGATAGCTCAGCTGGTAGAGCAGAG
GACTGAAAATC
>ww19572_Echium-plantagineum_Adelong_Australia
ATAAGACTCTGTCTTAGTGTATAGGAGTTATTGAAGAAAATAAAGGAACAATACTCACCT
TCTTAGAAGGTGAGTATTGTTCCTTTATTTTCTTTTTATTTCCTTACAAAAGAAAAAGAA
GAAAAGGGGGATTCATGATTGAGGATCTTATTTGTTCTGTTTTGTAATTTCTATAATT-C
CGTCCCTATTTTTTATATTTA-TATAAAAAA-TAGATTTATATTTAATGAGCCTTGGTAT
GGAAACCTACTAAGTGACAACTTTCAAATTCAGAGAAACCCTGGAATTAATAAAAATGGG
CAATCCTGAGCCAAATCCGGTTTTCCGAAAACAAACAAAAGTTGAAAAAGAAAAA-GGAT
AGGTGCAGAGACTCAATGGAAGCTGTTCTAACAAATGGAGTTGACTGCTTTGGTCGACGA
ATCTTTCTCATAAAGTGTGAAAGTATATACATTTGTATTGAATACTTTATCAAATGAAAT
GATTAATGACTACCAAAATTTCGAAGAGTTGGTGTTAATCAATTCCACATAGAAGAAAGA
-GTCGAGTATTCATTGATCAAATTATTCACTCCATAGTCCGATAGATCTTTTGAAGAATT
GATTAATCGGACGAGAATAAAGATAGAGTCCCGTTCTACATGTCAATACCGGCAACAATG
AAATTTTTAGTAATAGGAAAATCCGTCGACTTCAAAAGCCTATTTGACATCCCAACGATT
TCTCCTATATCTATTTTCGTTAGTGGTTCCAAATTCCTCACCTTTCTCATTCACTCTATT
CTTTTACAAACGGATCTGTCCGAAAACGCCTTTCATCTTACACAAGTCTTGTATGATACA
CATACAAATGACCATCTTTGAACAAGGAATGAATCGCCTTTTGAATTTGAATGATTCACG
ATGGATATTATTTCTCAGACTGAAACTTACAAAGTCGTCTTATTGAAGATCCAAGAAATT
ACAGTACCCGAAAGTTGGGAATCTTCTTTCATACTTTTAATTGACATAGACCCCAGTCAT
CTAATAAAATAAGGATGATACATTGGGAGTGGTCGGGATAGCTCAGCTGGTAGAGCAGAG
GACTGAAAATC
>ww19579_Echium-plantagineum_Adelong_Australia
ATAAGACTCTGTCTTAGTGTATAGGAGTTATTGAAGAAAATAAAGGAACAATACTCACCT
TCTTAGAAGGTGAGTATTGTTCCTTTATTTTCTTTTTATTTCCTTACAAAAGAAAAAGAA
GAAAAGGGGGATTCATGATTGAGGATCTTATTTGTTCTGTTTTGTAATTTCTATAATT-C
CGTCCCTATTTTTTATATTTA-TATAAAAAA-TAGATTTATATTTAATGAGCCTTGGTAT
GGAAACCTACTAAGTGACAACTTTCAAATTCAGAGAAACCCTGGAATTAATAAAAATGGG
CAATCCTGAGCCAAATCCGGTTTTCCGAAAACAAACAAAAGTTGAAAAAGAAAAA-GGAT
AGGTGCAGAGACTCAATGGAAGCTGTTCTAACAAATGGAGTTGACTGCTTTGGTCGACGA
ATCTTTCTCATAAAGTGTGAAAGTATATACATTTGTATTGAATACTTTATCAAATGAAAT
GATTAATGACTACCAAAATTTCGAAGAGTTGGTGTTAATCAATTCCACATAGAAGAAAGA
-GTCGAGTATTCATTGATCAAATTATTCACTCCATAGTCCGATAGATCTTTTGAAGAATT
GATTAATCGGACGAGAATAAAGATAGAGTCCCGTTCTACATGTCAATACCGGCAACAATG
AAATTTTTAGTAATAGGAAAATCCGTCGACTTCAAAAGCCTATTTGACATCCCAACGATT
TCTCCTATATCTATTTTCGTTAGTGGTTCCAAATTCCTCACCTTTCTCATTCACTCTATT
CTTTTACAAACGGATCTGTCCGAAAACGCCTTTCATCTTACACAAGTCTTGTATGATACA
CATACAAATGACCATCTTTGAACAAGGAATGAATCGCCTTTTGAATTTGAATGATTCACG
ATGGATATTATTTCTCAGACTGAAACTTACAAAGTCGTCTTATTGAAGATCCAAGAAATT
ACAGTACCCGAAAGTTGGGAATCTTCTTTCATACTTTTAATTGACATAGACCCCAGTCAT
CTAATAAAATAAGGATGATACATTGGGAGTGGTCGGGATAGCTCAGCTGGTAGAGCAGAG
GACTGAAAATC
>ww19580_Echium-plantagineum_Adelong_Australia
ATAAGACTCTGTCTTAGTGTATAGGAGTTATTGAAGAAAATAAAGGAACAATACTCACCT
TCTTAGAAGGTGAGTATTGTTCCTTTATTTTCTTTTTATTTCCTTACAAAAGAAAAAGAA
GAAAAGGGGGATTCATGATTGAGGATCTTATTTGTTCTGTTTTGTAATTTCTATAATT-C
CGTCCCTATTTTTTATATTTA-TATAAAAAA-TAGATTTATATTTAATGAGCCTTGGTAT
GGAAACCTACTAAGTGACAACTTTCAAATTCAGAGAAACCCTGGAATTAATAAAAATGGG
CAATCCTGAGCCAAATCCGGTTTTCCGAAAACAAACAAAAGTTGAAAAAGAAAAA-GGAT
AGGTGCAGAGACTCAATGGAAGCTGTTCTAACAAATGGAGTTGACTGCTTTGGTCGACGA
ATCTTTCTCATAAAGTGTGAAAGTATATACATTTGTATTGAATACTTTATCAAATGAAAT
GATTAATGACTACCAAAATTTCGAAGAGTTGGTGTTAATCAATTCCACATAGAAGAAAGA
-GTCGAGTATTCATTGATCAAATTATTCACTCCATAGTCCGATAGATCTTTTGAAGAATT
GATTAATCGGACGAGAATAAAGATAGAGTCCCGTTCTACATGTCAATACCGGCAACAATG
AAATTTTTAGTAATAGGAAAATCCGTCGACTTCAAAAGCCTATTTGACATCCCAACGATT
TCTCCTATATCTATTTTCGTTAGTGGTTCCAAATTCCTCACCTTTCTCATTCACTCTATT
CTTTTACAAACGGATCTGTCCGAAAACGCCTTTCATCTTACACAAGTCTTGTATGATACA
CATACAAATGACCATCTTTGAACAAGGAATGAATCGCCTTTTGAATTTGAATGATTCACG
ATGGATATTATTTCTCAGACTGAAACTTACAAAGTCGTCTTATTGAAGATCCAAGAAATT
ACAGTACCCGAAAGTTGGGAATCTTCTTTCATACTTTTAATTGACATAGACCCCAGTCAT
CTAATAAAATAAGGATGATACATTGGGAGTGGTCGGGATAGCTCAGCTGGTAGAGCAGAG
GACTGAAAATC
>ww19581_Echium-plantagineum_Adelong_Australia
ATAAGACTCTGTCTTAGTGTATAGGAGTTATTGAAGAAAATAAAGGAACAATACTCACCT
TCTTAGAAGGTGAGTATTGTTCCTTTATTTTCTTTTTATTTCCTTACAAAAGAAAAAGAA
GAAAAGGGGGATTCATGATTGAGGATCTTATTTGTTCTGTTTTGTAATTTCTATAATT-C
CGTCCCTATTTTTTATATTTA-TATAAAAAA-TAGATTTATATTTAATGAGCCTTGGTAT
GGAAACCTACTAAGTGACAACTTTCAAATTCAGAGAAACCCTGGAATTAATAAAAATGGG
CAATCCTGAGCCAAATCCGGTTTTCCGAAAACAAACAAAAGTTGAAAAAGAAAAA-GGAT
AGGTGCAGAGACTCAATGGAAGCTGTTCTAACAAATGGAGTTGACTGCTTTGGTCGACGA
ATCTTTCTCATAAAGTGTGAAAGTATATACATTTGTATTGAATACTTTATCAAATGAAAT
GATTAATGACTACCAAAATTTCGAAGAGTTGGTGTTAATCAATTCCACATAGAAGAAAGA
-GTCGAGTATTCATTGATCAAATTATTCACTCCATAGTCCGATAGATCTTTTGAAGAATT
GATTAATCGGACGAGAATAAAGATAGAGTCCCGTTCTACATGTCAATACCGGCAACAATG
AAATTTTTAGTAATAGGAAAATCCGTCGACTTCAAAAGCCTATTTGACATCCCAACGATT
TCTCCTATATCTATTTTCGTTAGTGGTTCCAAATTCCTCACCTTTCTCATTCACTCTATT
CTTTTACAAACGGATCTGTCCGAAAACGCCTTTCATCTTACACAAGTCTTGTATGATACA
CATACAAATGACCATCTTTGAACAAGGAATGAATCGCCTTTTGAATTTGAATGATTCACG
ATGGATATTATTTCTCAGACTGAAACTTACAAAGTCGTCTTATTGAAGATCCAAGAAATT
ACAGTACCCGAAAGTTGGGAATCTTCTTTCATACTTTTAATTGACATAGACCCCAGTCAT
CTAATAAAATAAGGATGATACATTGGGAGTGGTCGGGATAGCTCAGCTGGTAGAGCAGAG
GACTGAAAATC
>ww19592_Echium-plantagineum_Leeton_Australia
ATAAGACTCTGTCTTAGTGTATAGGAGTTATTGAAGAAAATAAAGGAACAATACTCACCT
TCTTAGAAGGTGAGTATTGTTCCTTTATTTTCTTTTTATTTCCTTACAAAAGAAAAAGAA
GAAAAGGGGGATTCATGATTGAGGATCTTATTTGTTCTGTTTTGTAATTTCTATAATT-C
CGTCCCTATTTTTTATATTTA-TATAAAAAA-TAGATTTATATTTAATGAGCCTTGGTAT
GGAAACCTACTAAGTGACAACTTTCAAATTCAGAGAAACCCTGGAATTAATAAAAATGGG
CAATCCTGAGCCAAATCCGGTTTTCCGAAAACAAACAAAAGTTGAAAAAGAAAAA-GGAT
AGGTGCAGAGACTCAATGGAAGCTGTTCTAACAAATGGAGTTGACTGCTTTGGTCGACGA
ATCTTTCTCATAAAGTGTGAAAGTATATACATTTGTATTGAATACTTTATCAAATGAAAT
GATTAATGACTACCAAAATTTCGAAGAGTTGGTGTTAATCAATTCCACATAGAAGAAAGA
-GTCGAGTATTCATTGATCAAATTATTCACTCCATAGTCCGATAGATCTTTTGAAGAATT
GATTAATCGGACGAGAATAAAGATAGAGTCCCGTTCTACATGTCAATACCGGCAACAATG
AAATTTTTAGTAATAGGAAAATCCGTCGACTTCAAAAGCCTATTTGACATCCCAACGATT
TCTCCTATATCTATTTTCGTTAGTGGTTCCAAATTCCTCACCTTTCTCATTCACTCTATT
CTTTTACAAACGGATCTGTCCGAAAACGCCTTTCATCTTACACAAGTCTTGTATGATACA
CATACAAATGACCATCTTTGAACAAGGAATGAATCGCCTTTTGAATTTGAATGATTCACG
ATGGATATTATTTCTCAGACTGAAACTTACAAAGTCGTCTTATTGAAGATCCAAGAAATT
ACAGTACCCGAAAGTTGGGAATCTTCTTTCATACTTTTAATTGACATAGACCCCAGTCAT
CTAATAAAATAAGGATGATACATTGGGAGTGGTCGGGATAGCTCAGCTGGTAGAGCAGAG
GACTGAAAATC
>ww19593_Echium-plantagineum_Leeton_Australia
ATAAGACTCTGTCTTAGTGTATAGGAGTTATTGAAGAAAATAAAGGAACAATACTCACCT
TCTTAGAAGGTGAGTATTGTTCCTTTATTTTCTTTTTATTTCCTTACAAAAGAAAAAGAA
GAAAAGGGGGATTCATGATTGAGGATCTTATTTGTTCTGTTTTGTAATTTCTATAATT-C
CGTCCCTATTTTTTATATTTA-TATAAAAAA-TAGATTTATATTTAATGAGCCTTGGTAT
GGAAACCTACTAAGTGACAACTTTCAAATTCAGAGAAACCCTGGAATTAATAAAAATGGG
CAATCCTGAGCCAAATCCGGTTTTCCGAAAACAAACAAAAGTTGAAAAAGAAAAA-GGAT
AGGTGCAGAGACTCAATGGAAGCTGTTCTAACAAATGGAGTTGACTGCTTTGGTCGACGA
ATCTTTCTCATAAAGTGTGAAAGTATATACATTTGTATTGAATACTTTATCAAATGAAAT
GATTAATGACTACCAAAATTTAGAAGAGTTGGTGTTAATCAATTCCACATAGAAGAAAGA
-GTCGAGTATTCATTGATCAAATTATTCACTCCATAGTCCGATAGATCTTTTGAAGAATT
GATTAATCGGACGAGAATAAAGATAGAGTCCCGTTCTACATGTCAATACCGGCAACAATG
AAATTTTTAGTAATAGGAAAATCCGTCGACTTCAAAAGCCTATTTGACATCCCAACGATT
TCTCCTATATCTATTTTCGTTAGTGGTTCCAAATTCCTCACCTTTCTCATTCACTCTATT
CTTTTACAAACGGATCTGTCCGAAAACGCCTTTCATCTTACACAAGTCTTGTATGATACA
CATACAAATGACCATCTTTGAACAAGGAATGAATCGCCTTTTGAATTTGAATGATTCACG
ATGGATATTATTTCTCAGACTGAAACTTACAAAGTCGTCTTATTGAAGATCCAAGAAATT
ACAGTACCCGAAAGTTGGGAATCTTCTTTCATACTTTTAATTGACATAGACCCCAGTCAT
CTAATAAAATAAGGATGATACGTTGGGAGTGGTCGGGATAGCTCAGCTGGTAGAGCAGAG
GACTGAAAATC
>ww20699_Echium-plantagineum_Bathurst_Australia
ATAAGACTCTGTCTTAGTGTATAGGAGTTATTGAAGAAAATAAAGGAACAATACTCACCT
TCTTAGAAGGTGAGTATTGTTCCTTTATTTTCTTTTTATTTCCTTACAAAAGAAAAAGAA
GAAAAGGGGGATTCATGATTGAGGATCTTATTTGTTCTGTTTTGTAATTTCTATAATT-C
CGTCCCTATTTTTTATATTTA-TATAAAAAA-TAGATTTATATTTAATGAGCCTTGGTAT
GGAAACCTACTAAGTGACAACTTTCAAATTCAGAGAAACCCTGGAATTAATAAAAATGGG
CAATCCTGAGCCAAATCCGGTTTTCCGAAAACAAACAAAAGTTGAAAAAGAAAAA-GGAT
AGGTGCAGAGACTCAATGGAAGCTGTTCTAACAAATGGAGTTGACTGCTTTGGTCGACGA
ATCTTTCTCATAAAGTGTGAAAGTATATACATTTGTATTGAATACTTTATCAAATGAAAT
GATTAATGACTACCAAAATTTCGAAGAGTTGGTGTTAATCAATTCCACATAGAAGAAAGA
-GTCGAGTATTCATTGATCAAATTATTCACTCCATAGTCCGATAGATCTTTTGAAGAATT
GATTAATCGGACGAGAATAAAGATAGAGTCCCGTTCTACATGTCAATACCGGCAACAATG
AAATTTTTAGTAATAGGAAAATCCGTCGACTTCAAAAGCCTATTTGACATCCCAACGATT
TCTCCTATATCTATTTTCGTTAGTGGTTCCAAATTCCTCACCTTTCTCATTCACTCTATT
CTTTTACAAACGGATCTGTCCGAAAACGCCTTTCATCTTACACAAGTCTTGTATGATACA
CATACAAATGACCATCTTTGAACAAGGAATGAATCGCCTTTTGAATTTGAATGATTCACG
ATGGATATTATTTCTCAGACTGAAACTTACAAAGTCGTCTTATTGAAGATCCAAGAAATT
ACAGTACCCGAAAGTTGGGAATCTTCTTTCATACTTTTAATTGACATAGACCCCAGTCAT
CTAATAAAATAAGGATGATACGTTGGGAGTGGTCGGGATAGCTCAGCTGGTAGAGCAGAG
GACTGAAAATC
>ww20700_Echium-plantagineum_Bathurst_Australia
ATAAGACTCTGTCTTAGTGTATAGGAGTTATTGAAGAAAATAAAGGAACAATACTCACCT
TCTTAGAAGGTGAGTATTGTTCCTTTATTTTCTTTTTATTTCCTTACAAAAGAAAAAGAA
GAAAAGGGGGATTCATGATTGAGGATCTTATTTGTTCTGTTTTGTAATTTCTATAATT-C
CGTCCCTATTTTTTATATTTA-TATAAAAAA-TAGATTTATATTTAATGAGCCTTGGTAT
GGAAACCTACTAAGTGACAACTTTCAAATTCAGAGAAACCCTGGAATTAATAAAAATGGG
CAATCCTGAGCCAAATCCGGTTTTCCGAAAACAAACAAAAGTTGAAAAAGAAAAA-GGAT
AGGTGCAGAGACTCAATGGAAGCTGTTCTAACAAATGGAGTTGACTGCTTTGGTCGACGA
ATCTTTCTCATAAAGTGTGAAAGTATATACATTTGTATTGAATACTTTATCAAATGAAAT
GATTAATGACTACCAAAATTTCGAAGAGTTGGTGTTAATCAATTCCACATAGAAGAAAGA
-GTCGAGTATTCATTGATCAAATTATTCACTCCATAGTCCGATAGATCTTTTGAAGAATT
GATTAATCGGACGAGAATAAAGATAGAGTCCCGTTCTACATGTCAATACCGGCAACAATG
AAATTTTTAGTAATAGGAAAATCCGTCGACTTCAAAAGCCTATTTGACATCCCAACGATT
TCTCCTATATCTATTTTCGTTAGTGGTTCCAAATTCCTCACCTTTCTCATTCACTCTATT
CTTTTACAAACGGATCTGTCCGAAAACGCCTTTCATCTTACACAAGTCTTGTATGATACA
CATACAAATGACCATCTTTGAACAAGGAATGAATCGCCTTTTGAATTTGAATGATTCACG
ATGGATATTATTTCTCAGACTGAAACTTACAAAGTCGTCTTATTGAAGATCCAAGAAATT
ACAGTACCCGAAAGTTGGGAATCTTCTTTCATACTTTTAATTGACATAGACCCCAGTCAT
CTAATAAAATAAGGATGATACGTTGGGAGTGGTCGGGATAGCTCAGCTGGTAGAGCAGAG
GACTGAAAATC
>ww21245_Echium-plantagineum_Bandiana_Australia
ATAAGACTCTGTCTTAGTGTATAGGAGTTATTGAAGAAAATAAAGGAACAATACTCACCT
TCTTAGAAGGTGAGTATTGTTCCTTTATTTTCTTTTTATTTCCTTACAAAAGAAAAAGAA
GAAAAGGGGGATTCATGATTGAGGATCTTATTTGTTCTGTTTTGTAATTTCTATAATT-C
CGTCCCTATTTTTTATATTTA-TATAAAAAA-TAGATTTATATTTAATGAGCCTTGGTAT
GGAAACCTACTAAGTGACAACTTTCAAATTCAGAGAAACCCTGGAATTAATAAAAATGGG
CAATCCTGAGCCAAATCCGGTTTTCCGAAAACAAACAAAAGTTGAAAAAGAAAAA-GGAT
AGGTGCAGAGACTCAATGGAAGCTGTTCTAACAAATGGAGTTGACTGCTTTGGTCGACGA
ATCTTTCTCATAAAGTGTGAAAGTATATACATTTGTATTGAATACTTTATCAAATGAAAT
GATTAATGACTACCAAAATTTCGAAGAGTTGGTGTTAATCAATTCCACATAGAAGAAAGA
-GTCGAGTATTCATTGATCAAATTATTCACTCCATAGTCCGATAGATCTTTTGAAGAATT
GATTAATCGGACGAGAATAAAGATAGAGTCCCGTTCTACATGTCAATACCGGCAACAATG
AAATTTTTAGTAATAGGAAAATCCGTCGACTTCAAAAGCCTATTTGACATCCCAACGATT
TCTCCTATATCTATTTTCGTTAGTGGTTCCAAATTCCTCACCTTTCTCATTCACTCTATT
CTTTTACAAACGGATCTGTCCGAAAACGCCTTTCATCTTACACAAGTCTTGTATGATACA
CATACAAATGACCATCTTTGAACAAGGAATGAATCGCCTTTTGAATTTGAATGATTCACG
ATGGATATTATTTCTCAGACTGAAACTTACAAAGTCGTCTTATTGAAGATCCAAGAAATT
ACAGTACCCGAAAGTTGGGAATCTTCTTTCATACTTTTAATTGACATAGACCCCAGTCAT
CTAATAAAATAAGGATGATACATTGGGAGTGGTCGGGATAGCTCAGCTGGTAGAGCAGAG
GACTGAAAATC
>ww21246_Echium-plantagineum_Bandiana_Australia
ATAAGACTCTGTCTTAGTGTATAGGAGTTATTGAAGAAAATAAAGGAACAATACTCACCT
TCTTAGAAGGTGAGTATTGTTCCTTTATTTTCTTTTTATTTCCTTACAAAAGAAAAAGAA
GAAAAGGGGGATTCATGATTGAGGATCTTATTTGTTCTGTTTTGTAATTTCTATAATT-C
CGTCCCTATTTTTTATATTTA-TATAAAAAA-TAGATTTATATTTAATGAGCCTTGGTAT
GGAAACCTACTAAGTGACAACTTTCAAATTCAGAGAAACCCTGGAATTAATAAAAATGGG
CAATCCTGAGCCAAATCCGGTTTTCCGAAAACAAACAAAAGTTGAAAAAGAAAAA-GGAT
AGGTGCAGAGACTCAATGGAAGCTGTTCTAACAAATGGAGTTGACTGCTTTGGTCGACGA
ATCTTTCTCATAAAGTGTGAAAGTATATACATTTGTATTGAATACTTTATCAAATGAAAT
GATTAATGACTACCAAAATTTCGAAGAGTTGGTGTTAATCAATTCCACATAGAAGAAAGA
-GTCGAGTATTCATTGATCAAATTATTCACTCCATAGTCCGATAGATCTTTTGAAGAATT
GATTAATCGGACGAGAATAAAGATAGAGTCCCGTTCTACATGTCAATACCGGCAACAATG
AAATTTTTAGTAATAGGAAAATCCGTCGACTTCAAAAGCCTATTTGACATCCCAACGATT
TCTCCTATATCTATTTTCGTTAGTGGTTCCAAATTCCTCACCTTTCTCATTCACTCTATT
CTTTTACAAACGGATCTGTCCGAAAACGCCTTTCATCTTACACAAGTCTTGTATGATACA
CATACAAATGACCATCTTTGAACAAGGAATGAATCGCCTTTTGAATTTGAATGATTCACG
ATGGATATTATTTCTCAGACTGAAACTTACAAAGTCGTCTTATTGAAGATCCAAGAAATT
ACAGTACCCGAAAGTTGGGAATCTTCTTTCATACTTTTAATTGACATAGACCCCAGTCAT
CTAATAAAATAAGGATGATACATTGGGAGTGGTCGGGATAGCTCAGCTGGTAGAGCAGAG
GACTGAAAATC
>ww21247_Echium-plantagineum_Kangaroo Flat_Australia
ATAAGACTCTGTCTTAGTGTATAGGAGTTATTGAAGAAAATAAAGGAACAATACTCACCT
TCTTAGAAGGTGAGTATTGTTCCTTTATTTTCTTTTTATTTCCTTACAAAAGAAAAAGAA
GAAAAGGGGGATTCATGATTGAGGATCTTATTTGTTCTGTTTTGTAATTTCTATAATT-C
CGTCCCTATTTTTTATATTTA-TATAAAAAA-TAGATTTATATTTAATGAGCCTTGGTAT
GGAAACCTACTAAGTGACAACTTTCAAATTCAGAGAAACCCTGGAATTAATAAAAATGGG
CAATCCTGAGCCAAATCCGGTTTTCCGAAAACAAACAAAAGTTGAAAAAGAAAAA-GGAT
AGGTGCAGAGACTCAATGGAAGCTGTTCTAACAAATGGAGTTGACTGCTTTGGTCGACGA
ATCTTTCTCATAAAGTGTGAAAGTATATACATTTGTATTGAATACTTTATCAAATGAAAT
GATTAATGACTACCAAAATTTCGAAGAGTTGGTGTTAATCAATTCCACATAGAAGAAAGA
-GTCGAGTATTCATTGATCAAATTATTCACTCCATAGTCCGATAGATCTTTTGAAGAATT
GATTAATCGGACGAGAATAAAGATAGAGTCCCGTTCTACATGTCAATACCGGCAACAATG
AAATTTTTAGTAATAGGAAAATCCGTCGACTTCAAAAGCCTATTTGACATCCCAACGATT
TCTCCTATATCTATTTTCGTTAGTGGTTCCAAATTCCTCACCTTTCTCATTCACTCTATT
CTTTTACAAACGGATCTGTCCGAAAACGCCTTTCATCTTACACAAGTCTTGTATGATACA
CATACAAATGACCATCTTTGAACAAGGAATGAATCGCCTTTTGAATTTGAATGATTCACG
ATGGATATTATTTCTCAGACTGAAACTTACAAAGTCGTCTTATTGAAGATCCAAGAAATT
ACAGTACCCGAAAGTTGGGAATCTTCTTTCATACTTTTAATTGACATAGACCCCAGTCAT
CTAATAAAATAAGGATGATACATTGGGAGTGGTCGGGATAGCTCAGCTGGTAGAGCAGAG
GACTGAAAATC
>ww21248_Echium-plantagineum_Kangaroo Flat_Australia
ATAAGACTCTGTCTTAGTGTATAGGAGTTATTGAAGAAAATAAAGGAACAATACTCACCT
TCTTAGAAGGTGAGTATTGTTCCTTTATTTTCTTTTTATTTCCTTACAAAAGAAAAAGAA
GAAAAGGGGGATTCATGATTGAGGATCTTATTTGTTCTGTTTTGTAATTTCTATAATT-C
CGTCCCTATTTTTTATATTTA-TATAAAAAA-TAGATTTATATTTAATGAGCCTTGGTAT
GGAAACCTACTAAGTGACAACTTTCAAATTCAGAGAAACCCTGGAATTAATAAAAATGGG
CAATCCTGAGCCAAATCCGGTTTTCCGAAAACAAACAAAAGTTGAAAAAGAAAAA-GGAT
AGGTGCAGAGACTCAATGGAAGCTGTTCTAACAAATGGAGTTGACTGCTTTGGTCGACGA
ATCTTTCTCATAAAGTGTGAAAGTATATACATTTGTATTGAATACTTTATCAAATGAAAT
GATTAATGACTACCAAAATTTCGAAGAGTTGGTGTTAATCAATTCCACATAGAAGAAAGA
-GTCGAGTATTCATTGATCAAATTATTCACTCCATAGTCCGATAGATCTTTTGAAGAATT
GATTAATCGGACGAGAATAAAGATAGAGTCCCGTTCTACATGTCAATACCGGCAACAATG
AAATTTTTAGTAATAGGAAAATCCGTCGACTTCAAAAGCCTATTTGACATCCCAACGATT
TCTCCTATATCTATTTTCGTTAGTGGTTCCAAATTCCTCACCTTTCTCATTCACTCTATT
CTTTTACAAACGGATCTGTCCGAAAACGCCTTTCATCTTACACAAGTCTTGTATGATACA
CATACAAATGACCATCTTTGAACAAGGAATGAATCGCCTTTTGAATTTGAATGATTCACG
ATGGATATTATTTCTCAGACTGAAACTTACAAAGTCGTCTTATTGAAGATCCAAGAAATT
ACAGTACCCGAAAGTTGGGAATCTTCTTTCATACTTTTAATTGACATAGACCCCAGTCAT
CTAATAAAATAAGGATGATACATTGGGAGTGGTCGGGATAGCTCAGCTGGTAGAGCAGAG
GACTGAAAATC
>ww19638_Echium-plantagineum_Canberra_Australia
ATAAGACTCTGTCTTAGTGTATAGGAGTTATTGAAGAAAATAAAGGAACAATACTCACCT
TCTTAGAAGGTGAGTATTGTTCCTTTATTTTCTTTTTATTTCCTTACAAAAGAAAAAGAA
GAAAAGGGGGATTCATGATTGAGGATCTTATTTGTTCTGTTTTGTAATTTCTATAATT-C
CGTCCCTATTTTTTATATTTA-TATAAAAAA-TAGATTTATATTTAATGAGCCTTGGTAT
GGAAACCTACTAAGTGACAACTTTCAAATTCAGAGAAACCCTGGAATTAATAAAAATGGG
CAATCCTGAGCCAAATCCGGTTTTCCGAAAACAAACAAAAGTTGAAAAAGAAAAA-GGAT
AGGTGCAGAGACTCAATGGAAGCTGTTCTAACAAATGGAGTTGACTGCTTTGGTCGACGA
ATCTTTCTCATAAAGTGTGAAAGTATATACATTTGTATTGAATACTTTATCAAATGAAAT
GATTAATGACTACCAAAATTTCGAAGAGTTGGTGTTAATCAATTCCACATAGAAGAAAGA
-GTCGAGTATTCATTGATCAAATTATTCACTCCATAGTCCGATAGATCTTTTGAAGAATT
GATTAATCGGACGAGAATAAAGATAGAGTCCCGTTCTACATGTCAATACCGGCAACAATG
AAATTTTTAGTAATAGGAAAATCCGTCGACTTCAAAAGCCTATTTGACATCCCAACGATT
TCTCCTATATCTATTTTCGTTAGTGGTTCCAAATTCCTCACCTTTCTCATTCACTCTATT
CTTTTACAAACGGATCTGTCCGAAAACGCCTTTCATCTTACACAAGTCTTGTATGATACA
CATACAAATGACCATCTTTGAACAAGGAATGAATCGCCTTTTGAATTTGAATGATTCACG
ATGGATATTATTTCTCAGACTGAAACTTACAAAGTCGTCTTATTGAAGATCCAAGAAATT
ACAGTACCCGAAAGTTGGGAATCTTCTTTCATACTTTTAATTGACATAGACCCCAGTCAT
CTAATAAAATAAGGATGATACGTTGGGAGTGGTCGGGATAGCTCAGCTGGTAGAGCAGAG
GACTGAAAATC
>ww19639_Echium-plantagineum_Canberra_Australia
ATAAGACTCTGTCTTAGTGTATAGGAGTTATTGAAGAAAATAAAGGAACAATACTCACCT
TCTTAGAAGGTGAGTATTGTTCCTTTATTTTCTTTTTATTTCCTTACAAAAGAAAAAGAA
GAAAAGGGGGATTCATGATTGAGGATCTTATTTGTTCTGTTTTGTAATTTCTATAATT-C
CGTCCCTATTTTTTATATTTA-TATAAAAAA-TAGATTTATATTTAATGAGCCTTGGTAT
GGAAACCTACTAAGTGACAACTTTCAAATTCAGAGAAACCCTGGAATTAATAAAAATGGG
CAATCCTGAGCCAAATCCGGTTTTCCGAAAACAAACAAAAGTTGAAAAAGAAAAA-GGAT
AGGTGCAGAGACTCAATGGAAGCTGTTCTAACAAATGGAGTTGACTGCTTTGGTCGACGA
ATCTTTCTCATAAAGTGTGAAAGTATATACATTTGTATTGAATACTTTATCAAATGAAAT
GATTAATGACTACCAAAATTTAGAAGAGTTGGTGTTAATCAATTCCACATAGAAGAAAGA
-GTCGAGTATTCATTGATCAAATTATTCACTCCATAGTCCGATAGATCTTTTGAAGAATT
GATTAATCGGACGAGAATAAAGATAGAGTCCCGTTCTACATGTCAATACCGGCAACAATG
AAATTTTTAGTAATAGGAAAATCCGTCGACTTCAAAAGCCTATTTGACATCCCAACGATT
TCTCCTATATCTATTTTCGTTAGTGGTTCCAAATTCCTCACCTTTCTCATTCACTCTATT
CTTTTACAAACGGATCTGTCCGAAAACGCCTTTCATCTTACACAAGTCTTGTATGATACA
CATACAAATGACCATCTTTGAACAAGGAATGAATCGCCTTTTGAATTTGAATGATTCACG
ATGGATATTATTTCTCAGACTGAAACTTACAAAGTCGTCTTATTGAAGATCCAAGAAATT
ACAGTACCCGAAAGTTGGGAATCTTCTTTCATACTTTTAATTGACATAGACCCCAGTCAT
CTAATAAAATAAGGATGATACGTTGGGAGTGGTCGGGATAGCTCAGCTGGTAGAGCAGAG
GACTGAAAATC
>ww19640_Echium-plantagineum_Canberra_Australia
ATAAGACTCTGTCTTAGTGTATAGGAGTTATTGAAGAAAATAAAGGAACAATACTCACCT
TCTAAGAAGGTGAGTATTGTTCCTTTATTTTCTTTTTATTTCCTTACAAAAGAAAAAGAA
GAAAAGGGGGATTCATGATTGAGGATCTTATTTGTTCTGTTTTGTAATTTCTATAATT-C
CGTCCCTATTTTTTATATTTATTATAAAAAA-TAGATTTATATTTAATGAGCCTTGGTAT
GGAAACCTACTAAGTGACAACTTTCAAATTCAGAGAAACCCTGGAATTAATAAAAATGGG
CAATCCTGAGCCAAATCCGGTTTTCCGAAAACAAACAAAAGTTGAAAAAGAAAAA-GGAT
AGGTGCAGAGACTCAATGGAAGCTGTTCTAACAAATGGAGTTGACTGCTTTGGTCGACGA
ATCTTTCTCATAAAGTGTGAAAGTATATACATTTGTATTGAATACTTTATCAAATGAAAT
GATTAATGACTACCAAAATTTAGAAGAGTTGGTGTTAATCAATTCCACATAGAAGAAAGA
-GTCGAGTATTCATTGATCAAATTATTCACTCCATAGTCCGATAGATCTTTTGAAGAATT
GATTAATCGGACGAGAATAAAGATAGAGTCCCGTTCTACATGTCAATACCGGCAACAATG
AAATTTTTAGTAATAGGAAAATCCGTCGACTTCAAAAGCCTATTTGACATCCCAACGATT
TCTCCTATATCTATTTTCGTTAGTGGTTCCAAATTCCTCACCTTTCTCATTCACTCTATT
CTTTTACAAACGGATCTGTCCGAAAACGCCTTTCATCTTACACAAGTCTTGTATGATACA
CATACAAATGACCATCTTTGAACAAGGAATGAATCGCCTTTTGAATTTGAATGATTCACG
ATGGATATTATTTCTCAGACTGAAACTTACAAAGTCGTCTTATTGAAGATCCAAGAAATT
ACAGTACCCGAAAGTTGGGAATCTTCTTTCATACTTTTAATTGACATAGACCCCAGTCAT
CTAATAAAATAAGGATGATACGTTGGGAGTGGTCGGGATAGCTCAGCTGGTAGAGCAGAG
GACTGAAAATC
>ww17638_Echium-plantagineum_Koorawatha_NSW_Australia
ATAAGACTCTGTCTTAGTGTATAGGAGTTATTGAAGAAAATAAAGGAACAATACTCACCT
TCTTAGAAGGTGAGTATTGTTCCTTTATTTTCTTTTTATTTCCTTACAAAAGAAAAAGAA
GAAAAGGGGGATTCATGATTGAGGATCTTATTTGTTCTGTTTTGTAATTTCTATAATT-C
CGTCCCTATTTTTTATATTTATTATAAAAAA-TAGATTTATATTTAATGAGCCTTGGTAT
GGAAACCTACTAAGTGACAACTTTCAAATTCAGAGAAACCCTGGAATTAATAAAAATGGG
CAATCCTGAGCCAAATCCGGTTTTCCGAAAACAAACAAAAGTTGAAAAAGAAAAA-GGAT
AGGTGCAGAGACTCAATGGAAGCTGTTCTAACAAATGGAGTTGACTGCTTTGGTCGACGA
ATCTTTCTCATAAAGTGTGAAAGTATATACATTTGTATTGAATACTTTATCAAATGAAAT
GATTAATGACTACCAAAATTTAGAAGAGTTGGTGTTAATCAATTCCACATAGAAGAAAGA
-GTCGAGTATTCATTGATCAAATTATTCACTCCATAGTCCGATAGATCTTTTGAAGAATT
GATTAATCGGACGAGAATAAAGATAGAGTCCCGTTCTACATGTCAATACCGGCAACAATG
AAATTTTTAGTAATAGGAAAATCCGTCGACTTCAAAAGCCTATTTGACATCCCAACGATT
TCTCCTATATCTATTTTCGTTAGTGGTTCCAAATTCCTCACCTTTCTCATTCACTCTATT
CTTTTACAAACGGATCTGTCCGAAAACGCCTTTCATCTTACACAAGTCTTGTATGATACA
CATACAAATGACCATCTTTGAACAAGGAATGAATCGCCTTTTGAATTTGAATGATTCACG
ATGGATATTATTTCTCAGACTGAAACTTACAAAGTCGTCTTATTGAAGATCCAAGAAATT
ACAGTACCCGAAAGTTGGGAATCTTCTTTCATACTTTTAATTGACATAGACCCCAGTCAT
CTAATAAAATAAGGATGATACGTTGGGAGTGGTCGGGATAGCTCAGCTGGTAGAGCAGAG
GACTGAAAATC
>ww19647_Echium-plantagineum_Tumut_NSW_Australia
ATAAGACTCTGTCTTAGTGTATAGGAGTTATTGAAGAAAATAAAGGAACAATACTCACCT
TCTAAGAAGGTGAGTATTGTTCCTTTATTTTCTTTTTATTTCCTTACAAAAGAAAAAGAA
GAAAAGGGGGATTCATGATTGAGGATCTTATTTGTTCTGTTTTGTAATTTCTATAATT-C
CGTCCCTATTTTTTATATTTATTATAAAAAA-TAGATTTATATTTAATGAGCCTTGGTAT
GGAAACCTACTAAGTGACAACTTTCAAATTCAGAGAAACCCTGGAATTAATAAAAATGGG
CAATCCTGAGCCAAATCCGGTTTTCCGAAAACAAACAAAAGTTGAAAAAGAAAAA-GGAT
AGGTGCAGAGACTCAATGGAAGCTGTTCTAACAAATGGAGTTGACTGCTTTGGTCGACGA
ATCTTTCTCATAAAGTGTGAAAGTATATACATTTGTATTGAATACTTTATCAAATGAAAT
GATTAATGACTACCAAAATTTAGAAGAGTTGGTGTTAATCAATTCCACATAGAAGAAAGA
-GTCGAGTATTCATTGATCAAATTATTCACTCCATAGTCCGATAGATCTTTTGAAGAATT
GATTAATCGGACGAGAATAAAGATAGAGTCCCGTTCTACATGTCAATACCGGCAACAATG
AAATTTTTAGTAATAGGAAAATCCGTCGACTTCAAAAGCCTATTTGACATCCCAACGATT
TCTCCTATATCTATTTTCGTTAGTGGTTCCAAATTCCTCACCTTTCTCATTCACTCTATT
CTTTTACAAACGGATCTGTCCGAAAACGCCTTTCATCTTACACAAGTCTTGTATGATACA
CATACAAATGACCATCTTTGAACAAGGAATGAATCGCCTTTTGAATTTGAATGATTCACG
ATGGATATTATTTCTCAGACTGAAACTTACAAAGTCGTCTTATTGAAGATCCAAGAAATT
ACAGTACCCGAAAGTTGGGAATCTTCTTTCATACTTTTAATTGACATAGACCCCAGTCAT
CTAATAAAATAAGGATGATACGTTGGGAGTGGTCGGGATAGCTCAGCTGGTAGAGCAGAG
GACTGAAAATC
>ww19645_Echium-plantagineum_Crowthe_NSW_Australia
ATAAGACTCTGTCTTAGTGTATAGGAGTTATTGAAGAAAATAAAGGAACAATACTCACCT
TCTTAGAAGGTGAGTATTGTTCCTTTATTTTCTTTTTATTTCCTTACAAAAGAAAAAGAA
GAAAAGGGGGATTCATGATTGAGGATCTTATTTGTTCTGTTTTGTAATTTCTATAATT-C
CGTCCCTATTTTTTATATTTA-TATAAAAAA-TAGATTTATATTTAATGAGCCTTGGTAT
GGAAACCTACTAAGTGACAACTTTCAAATTCAGAGAAACCCTGGAATTAATAAAAATGGG
CAATCCTGAGCCAAATCCGGTTTTCCGAAAACAAACAAAAGTTGAAAAAGAAAAA-GGAT
AGGTGCAGAGACTCAATGGAAGCTGTTCTAACAAATGGAGTTGACTGCTTTGGTCGACGA
ATCTTTCTCATAAAGTGTGAAAGTATATACATTTGTATTGAATACTTTATCAAATGAAAT
GATTAATGACTACCAAAATTTCGAAGAGTTGGTGTTAATCAATTCCACATAGAAGAAAGA
-GTCGAGTATTCATTGATCAAATTATTCACTCCATAGTCCGATAGATCTTTTGAAGAATT
GATTAATCGGACGAGAATAAAGATAGAGTCCCGTTCTACATGTCAATACCGGCAACAATG
AAATTTTTAGTAATAGGAAAATCCGTCGACTTCAAAAGCCTATTTGACATCCCAACGATT
TCTCCTATATCTATTTTCGTTAGTGGTTCCAAATTCCTCACCTTTCTCATTCACTCTATT
CTTTTACAAACGGATCTGTCCGAAAACGCCTTTCATCTTACACAAGTCTTGTATGATACA
CATACAAATGACCATCTTTGAACAAGGAATGAATCGCCTTTTGAATTTGAATGATTCACG
ATGGATATTATTTCTCAGACTGAAACTTACAAAGTCGTCTTATTGAAGATCCAAGAAATT
ACAGTACCCGAAAGTTGGGAATCTTCTTTCATACTTTTAATTGACATAGACCCCAGTCAT
CTAATAAAATAAGGATGATACATTGGGAGTGGTCGGGATAGCTCAGCTGGTAGAGCAGAG
GACTGAAAATC
>ww19649_Echium-plantagineum_Hobbys_Yards_NSW_Australia
ATAAGACTCTGTCTTAGTGTATAGGAGTTATTGAAGAAAATAAAGGAACAATACTCACCT
TCTTAGAAGGTGAGTATTGTTCCTTTATTTTCTTTTTATTTCCTTACAAAAGAAAAAGAA
GAAAAGGGGGATTCATGATTGAGGATCTTATTTGTTCTGTTTTGTAATTTCTATAATT-C
CGTCCCTATTTTTTATATTTA-TATAAAAAA-TAGATTTATATTTAATGAGCCTTGGTAT
GGAAACCTACTAAGTGACAACTTTCAAATTCAGAGAAACCCTGGAATTAATAAAAATGGG
CAATCCTGAGCCAAATCCGGTTTTCCGAAAACAAACAAAAGTTGAAAAAGAAAAA-GGAT
AGGTGCAGAGACTCAATGGAAGCTGTTCTAACAAATGGAGTTGACTGCTTTGGTCGACGA
ATCTTTCTCATAAAGTGTGAAAGTATATACATTTGTATTGAATACTTTATCAAATGAAAT
GATTAATGACTACCAAAATTTCGAAGAGTTGGTGTTAATCAATTCCACATAGAAGAAAGA
-GTCGAGTATTCATTGATCAAATTATTCACTCCATAGTCCGATAGATCTTTTGAAGAATT
GATTAATCGGACGAGAATAAAGATAGAGTCCCGTTCTACATGTCAATACCGGCAACAATG
AAATTTTTAGTAATAGGAAAATCCGTCGACTTCAAAAGCCTATTTGACATCCCAACGATT
TCTCCTATATCTATTTTCGTTAGTGGTTCCAAATTCCTCACCTTTCTCATTCACTCTATT
CTTTTACAAACGGATCTGTCCGAAAACGCCTTTCATCTTACACAAGTCTTGTATGATACA
CATACAAATGACCATCTTTGAACAAGGAATGAATCGCCTTTTGAATTTGAATGATTCACG
ATGGATATTATTTCTCAGACTGAAACTTACAAAGTCGTCTTATTGAAGATCCAAGAAATT
ACAGTACCCGAAAGTTGGGAATCTTCTTTCATACTTTTAATTGACATAGACCCCAGTCAT
CTAATAAAATAAGGATGATACGTTGGGAGTGGTCGGGATAGCTCAGCTGGTAGAGCAGAG
GACTGAAAATC
>ww19635_Echium-plantagineum_Mulgrave_VIC_Australia
ATAAGACTCTGTCTTAGTGTATAGGAGTTATTGAAGAAAATAAAGGAACAATACTCACCT
TCTTAGAAGGTGAGTATTGTTCCTTTATTTTCTTTTTATTTCCTTACAAAAGAAAAAGAA
GAAAAGGGGGATTCATGATTGAGGATCTTATTTGTTCTGTTTTGTAATTTCTATAATT-C
CGTCCCTATTTTTTATATTTA-TATAAAAAA-TAGATTTATATTTAATGAGCCTTGGTAT
GGAAACCTACTAAGTGACAACTTTCAAATTCAGAGAAACCCTGGAATTAATAAAAATGGG
CAATCCTGAGCCAAATCCGGTTTTCCGAAAACAAACAAAAGTTGAAAAAGAAAAA-GGAT
AGGTGCAGAGACTCAATGGAAGCTGTTCTAACAAATGGAGTTGACTGCTTTGGTCGACGA
ATCTTTCTCATAAAGTGTGAAAGTATATACATTTGTATTGAATACTTTATCAAATGAAAT
GATTAATGACTACCAAAATTTCGAAGAGTTGGTGTTAATCAATTCCACATAGAAGAAAGA
-GTCGAGTATTCATTGATCAAATTATTCACTCCATAGTCCGATAGATCTTTTGAAGAATT
GATTAATCGGACGAGAATAAAGATAGAGTCCCGTTCTACATGTCAATACCGGCAACAATG
AAATTTTTAGTAATAGGAAAATCCGTCGACTTCAAAAGCCTATTTGACATCCCAACGATT
TCTCCTATATCTATTTTCGTTAGTGGTTCCAAATTCCTCACCTTTCTCATTCACTCTATT
CTTTTACAAACGGATCTGTCCGAAAACGCCTTTCATCTTACACAAGTCTTGTATGATACA
CATACAAATGACCATCTTTGAACAAGGAATGAATCGCCTTTTGAATTTGAATGATTCACG
ATGGATATTATTTCTCAGACTGAAACTTACAAAGTCGTCTTATTGAAGATCCAAGAAATT
ACAGTACCCGAAAGTTGGGAATCTTCTTTCATACTTTTAATTGACATAGACCCCAGTCAT
CTAATAAAATAAGGATGATACATTGGGAGTGGTCGGGATAGCTCAGCTGGTAGAGCAGAG
GACTGAAAATC
>ww19636_Echium-plantagineum_Barmah_VIC_Australia
ATAAGACTCTGTCTTAGTGTATAGGAGTTATTGAAGAAAATAAAGGAACAATACTCACCT
TCTTAGAAGGTGAGTATTGTTCCTTTATTTTCTTTTTATTTCCTTACAAAAGAAAAAGAA
GAAAAGGGGGATTCATGATTGAGGATCTTATTTGTTCTGTTTTGTAATTTCTATAATT-C
CGTCCCTATTTTTTATATTTA-TATAAAAAA-TAGATTTATATTTAATGAGCCTTGGTAT
GGAAACCTACTAAGTGACAACTTTCAAATTCAGAGAAACCCTGGAATTAATAAAAATGGG
CAATCCTGAGCCAAATCCGGTTTTCCGAAAACAAACAAAAGTTGAAAAAGAAAAA-GGAT
AGGTGCAGAGACTCAATGGAAGCTGTTCTAACAAATGGAGTTGACTGCTTTGGTCGACGA
ATCTTTCTCATAAAGTGTGAAAGTATATACATTTGTATTGAATACTTTATCAAATGAAAT
GATTAATGACTACCAAAATTTCGAAGAGTTGGTGTTAATCAATTCCACATAGAAGAAAGA
-GTCGAGTATTCATTGATCAAATTATTCACTCCATAGTCCGATAGATCTTTTGAAGAATT
GATTAATCGGACGAGAATAAAGATAGAGTCCCGTTCTACATGTCAATACCGGCAACAATG
AAATTTTTAGTAATAGGAAAATCCGTCGACTTCAAAAGCCTATTTGACATCCCAACGATT
TCTCCTATATCTATTTTCGTTAGTGGTTCCAAATTCCTCACCTTTCTCATTCACTCTATT
CTTTTACAAACGGATCTGTCCGAAAACGCCTTTCATCTTACACAAGTCTTGTATGATACA
CATACAAATGACCATCTTTGAACAAGGAATGAATCGCCTTTTGAATTTGAATGATTCACG
ATGGATATTATTTCTCAGACTGAAACTTACAAAGTCGTCTTATTGAAGATCCAAGAAATT
ACAGTACCCGAAAGTTGGGAATCTTCTTTCATACTTTTAATTGACATAGACCCCAGTCAT
CTAATAAAATAAGGATGATACGTTGGGAGTGGTCGGGATAGCTCAGCTGGTAGAGCAGAG
GACTGAAAATC
>ww19641_Echium-plantagineum_Goondiwindi_QLD_Australia
ATAAGACTCTGTCTTAGTGTATAGGAGTTATTGAAGAAAATAAAGGAACAATACTCACCT
TCTAAGAAGGTGAGTATTGTTCCTTTATTTTCTTTTTATTTCCTTACAAAAGAAAAAGAA
GAAAAGGGGGATTCATGATTGAGGATCTTATTTGTTCTGTTTTGTAATTTCTATAATT-C
CGTCCCTATTTTTTATATTTA-TATAAAAAA-TAGATTTATATTTAATGAGCCTTGGTAT
GGAAACCTACTAAGTGACAACTTTCAAATTCAGAGAAACCCTGGAATTAATAAAAATGGG
CAATCCTGAGCCAAATCCGGTTTTCCGAAAACAAACAAAAGTTGAAAAAGAAAAA-GGAT
AGGTGCAGAGACTCAATGGAAGCTGTTCTAACAAATGGAGTTGACTGCTTTGGTCGACGA
ATCTTTCTCATAAAGTGTGAAAGTATATACATTTGTATTGAATACTTTATCAAATGAAAT
GATTAATGACTACCAAAATTTCGAAGAGTTGGTGTTAATCAATTCCACATAGAAGAAAGA
-GTCGAGTATTCATTGATCAAATTATTCACTCCATAGTCCGATAGATCTTTTGAAGAATT
GATTAATCGGACGAGAATAAAGATAGAGTCCCGTTCTACATGTCAATACCGGCAACAATG
AAATTTTTAGTAATAGGAAAATCCGTCGACTTCAAAAGCCTATTTGACATCCCAACGATT
TCTCCTATATCTATTTTCGTTAGTGGTTCCAAATTCCTCACCTTTCTCATTCACTCTATT
CTTTTACAAACGGATCTGTCCGAAAACGCCTTTCATCTTACACAAGTCTTGTATGATACA
CATACAAATGACCATCTTTGAACAAGGAATGAATCGCCTTTTGAATTTGAATGATTCACG
ATGGATATTATTTCTCAGACTGAAACTTACAAAGTCGTCTTATTGAAGATCCAAGAAATT
ACAGTACCCGAAAGTTGGGAATCTTCTTTCATACTTTTAATTGACATAGACCCCAGTCAT
CTAATAAAATAAGGATGATACATTGGGAGTGGTCGGGATAGCTCAGCTGGTAGAGCAGAG
GACTGAAAATC
>ww19642_Echium-plantagineum_Warwick_QLD_Australia
ATAAGACTCTGTCTTAGTGTATAGGAGTTATTGAAGAAAATAAAGGAACAATACTCACCT
TCTTAGAAGGTGAGTATTGTTCCTTTATTTTCTTTTTATTTCCTTACAAAAGAAAAAGAA
GAAAAGGGGGATTCATGATTGAGGATCTTATTTGTTCTGTTTTGTAATTTCTATAATT-C
CGTCCCTATTTTTTATATTTA-TATAAAAAA-TAGATTTATATTTAATGAGCCTTGGTAT
GGAAACCTACTAAGTGACAACTTTCAAATTCAGAGAAACCCTGGAATTAATAAAAATGGG
CAATCCTGAGCCAAATCCGGTTTTCCGAAAACAAACAAAAGTTGAAAAAGAAAAA-GGAT
AGGTGCAGAGACTCAATGGAAGCTGTTCTAACAAATGGAGTTGACTGCTTTGGTCGACGA
ATCTTTCTCATAAAGTGTGAAAGTATATACATTTGTATTGAATACTTTATCAAATGAAAT
GATTAATGACTACCAAAATTTCGAAGAGTTGGTGTTAATCAATTCCACATAGAAGAAAGA
-GTCGAGTATTCATTGATCAAATTATTCACTCCATAGTCCGATAGATCTTTTGAAGAATT
GATTAATCGGACGAGAATAAAGATAGAGTCCCGTTCTACATGTCAATACCGGCAACAATG
AAATTTTTAGTAATAGGAAAATCCGTCGACTTCAAAAGCCTATTTGACATCCCAACGATT
TCTCCTATATCTATTTTCGTTAGTGGTTCCAAATTCCTCACCTTTCTCATTCACTCTATT
CTTTTACAAACGGATCTGTCCGAAAACGCCTTTCATCTTACACAAGTCTTGTATGATACA
CATACAAATGACCATCTTTGAACAAGGAATGAATCGCCTTTTGAATTTGAATGATTCACG
ATGGATATTATTTCTCAGACTGAAACTTACAAAGTCGTCTTATTGAAGATCCAAGAAATT
ACAGTACCCGAAAGTTGGGAATCTTCTTTCATACTTTTAATTGACATAGACCCCAGTCAT
CTAATAAAATAAGGATGATACATTGGGAGTGGTCGGGATAGCTCAGCTGGTAGAGCAGAG
GACTGAAAATC
>ww19643_Echium-plantagineum_Smithlea_QLD_Australia
ATAAGACTCTGTCTTAGTGTATAGGAGTTATTGAAGAAAATAAAGGAACAATACTCACCT
TCTTAGAAGGTGAGTATTGTTCCTTTATTTTCTTTTTATTTCCTTACAAAAGAAAAAGAA
GAAAAGGGGGATTCATGATTGAGGATCTTATTTGTTCTGTTTTGTAATTTCTATAATT-C
CGTCCCTATTTTTTATATTTA-TATAAAAAA-TAGATTTATATTTAATGAGCCTTGGTAT
GGAAACCTACTAAGTGACAACTTTCAAATTCAGAGAAACCCTGGAATTAATAAAAATGGG
CAATCCTGAGCCAAATCCGGTTTTCCGAAAACAAACAAAAGTTGAAAAAGAAAAA-GGAT
AGGTGCAGAGACTCAATGGAAGCTGTTCTAACAAATGGAGTTGACTGCTTTGGTCGACGA
ATCTTTCTCATAAAGTGTGAAAGTATATACATTTGTATTGAATACTTTATCAAATGAAAT
GATTAATGACTACCAAAATTTAGAAGAGTTGGTGTTAATCAATTCCACATAGAAGAAAGA
-GTCGAGTATTCATTGATCAAATTATTCACTCCATAGTCCGATAGATCTTTTGAAGAATT
GATTAATCGGACGAGAATAAAGATAGAGTCCCGTTCTACATGTCAATACCGGCAACAATG
AAATTTTTAGTAATAGGAAAATCCGTCGACTTCAAAAGCCTATTTGACATCCCAACGATT
TCTCCTATATCTATTTTCGTTAGTGGTTCCAAATTCCTCACCTTTCTCATTCACTCTATT
CTTTTACAAACGGATCTGTCCGAAAACGCCTTTCATCTTACACAAGTCTTGTATGATACA
CATACAAATGACCATCTTTGAACAAGGAATGAATCGCCTTTTGAATTTGAATGATTCACG
ATGGATATTATTTCTCAGACTGAAACTTACAAAGTCGTCTTATTGAAGATCCAAGAAATT
ACAGTACCCGAAAGTTGGGAATCTTCTTTCATACTTTTAATTGACATAGACCCCAGTCAT
CTAATAAAATAAGGATGATACGTTGGGAGTGGTCGGGATAGCTCAGCTGGTAGAGCAGAG
GACTGAAAATC
>ww17643_Echium-plantagineum_Silverton_Australia
ATAAGACTCTGTCTTAGTGTATAGGAGTTATTGAAGAAAATAAAGGAACAATACTCACCT
TCTTAGAAGGTGAGTATTGTTCCTTTATTTTCTTTTTATTTCCTTACAAAAGAAAAAGAA
GAAAAGGGGGATTCATGATTGAGGATCTTATTTGTTCTGTTTTGTAATTTCTATAATT-C
CGTCCCTATTTTTTATATTTATTATAAAAAA-TAGATTTATATTTAATGAGCCTTGGTAT
GGAAACCTACTAAGTGACAACTTTCAAATTCAGAGAAACCCTGGAATTAATAAAAATGGG
CAATCCTGAGCCAAATCCGGTTTTCCGAAAACAAACAAAAGTTGAAAAAGAAAAA-GGAT
AGGTGCAGAGACTCAATGGAAGCTGTTCTAACAAATGGAGTTGACTGCTTTGGTCGACGA
ATCTTTCTCATAAAGTGTGAAAGTATATACATTTGTATTGAATACTTTATCAAATGAAAT
GATTAATGACTACCAAAATTTAGAAGAGTTGGTGTTAATCAATTCCACATAGAAGAAAGA
-GTCGAGTATTCATTGATCAAATTATTCACTCCATAGTCCGATAGATCTTTTGAAGAATT
GATTAATCGGACGAGAATAAAGATAGAGTCCCGTTCTACATGTCAATACCGGCAACAATG
AAATTTTTAGTAATAGGAAAATCCGTCGACTTCAAAAGCCTATTTGACATCCCAACGATT
TCTCCTATATCTATTTTCGTTAGTGGTTCCAAATTCCTCACCTTTCTCATTCACTCTATT
CTTTTACAAACGGATCTGTCCGAAAACGCCTTTCATCTTACACAAGTCTTGTATGATACA
CATACAAATGACCATCTTTGAACAAGGAATGAATCGCCTTTTGAATTTGAATGATTCACG
ATGGATATTATTTCTCAGACTGAAACTTACAAAGTCGTCTTATTGAAGATCCAAGAAATT
ACAGTACCCGAAAGTTGGGAATCTTCTTTCATACTTTTAATTGACATAGACCCCAGTCAT
CTAATAAAATAAGGATGATACGTTGGGAGTGGTCGGGATAGCTCAGCTGGTAGAGCAGAG
GACTGAAAATC
>ww19604_Echium-plantagineum_Silverton_Australia
ATAAGACTCTGTCTTAGTGTATAGGAGTTATTGAAGAAAATAAAGGAACAATACTCACCT
TCTTAGAAGGTGAGTATTGTTCCTTTATTTTCTTTTTATTTCCTTACAAAAGAAAAAGAA
GAAAAGGGGGATTCATGATTGAGGATCTTATTTGTTCTGTTTTGTAATTTCTATAATT-C
CGTCCCTATTTTTTATATTTATTATAAAAAA-TAGATTTATATTTAATGAGCCTTGGTAT
GGAAACCTACTAAGTGACAACTTTCAAATTCAGAGAAACCCTGGAATTAATAAAAATGGG
CAATCCTGAGCCAAATCCGGTTTTCCGAAAACAAACAAAAGTTGAAAAAGAAAAA-GGAT
AGGTGCAGAGACTCAATGGAAGCTGTTCTAACAAATGGAGTTGACTGCTTTGGTCGACGA
ATCTTTCTCATAAAGTGTGAAAGTATATACATTTGTATTGAATACTTTATCAAATGAAAT
GATTAATGACTACCAAAATTTAGAAGAGTTGGTGTTAATCAATTCCACATAGAAGAAAGA
-GTCGAGTATTCATTGATCAAATTATTCACTCCATAGTCCGATAGATCTTTTGAAGAATT
GATTAATCGGACGAGAATAAAGATAGAGTCCCGTTCTACATGTCAATACCGGCAACAATG
AAATTTTTAGTAATAGGAAAATCCGTCGACTTCAAAAGCCTATTTGACATCCCAACGATT
TCTCCTATATCTATTTTCGTTAGTGGTTCCAAATTCCTCACCTTTCTCATTCACTCTATT
CTTTTACAAACGGATCTGTCCGAAAACGCCTTTCATCTTACACAAGTCTTGTATGATACA
CATACAAATGACCATCTTTGAACAAGGAATGAATCGCCTTTTGAATTTGAATGATTCACG
ATGGATATTATTTCTCAGACTGAAACTTACAAAGTCGTCTTATTGAAGATCCAAGAAATT
ACAGTACCCGAAAGTTGGGAATCTTCTTTCATACTTTTAATTGACATAGACCCCAGTCAT
CTAATAAAATAAGGATGATACGTTGGGAGTGGTCGGGATAGCTCAGCTGGTAGAGCAGAG
GACTGAAAATC
>ww19605_Echium-plantagineum_Silverton_Australia
ATAAGACTCTGTCTTAGTGTATAGGAGTTATTGAAGAAAATAAAGGAACAATACTCACCT
TCTAAGAAGGTGAGTATTGTTCCTTTATTTTCTTTTTATTTCCTTACAAAAGAAAAAGAA
GAAAAGGGGGATTCATGATTGAGGATCTTATTTGTTCTGTTTTGTAATTTCTATAATT-C
CGTCCCTATTTTTTATATTTA-TATAAAAAA-TAGATTTATATTTAATGAGCCTTGGTAT
GGAAACCTACTAAGTGACAACTTTCAAATTCAGAGAAACCCTGGAATTAATAAAAATGGG
CAATCCTGAGCCAAATCCGGTTTTCCGAAAACAAACAAAAGTTGAAAAAGAAAAA-GGAT
AGGTGCAGAGACTCAATGGAAGCTGTTCTAACAAATGGAGTTGACTGCTTTGGTCGACGA
ATCTTTCTCATAAAGTGTGAAAGTATATACATTTGTATTGAATACTTTATCAAATGAAAT
GATTAATGACTACCAAAATTTAGAAGAGTTGGTGTTAATCAATTCCACATAGAAGAAAGA
-GTCGAGTATTCATTGATCAAATTATTCACTCCATAGTCCGATAGATCTTTTGAAGAATT
GATTAATCGGACGAGAATAAAGATAGAGTCCCGTTCTACATGTCAATACCGGCAACAATG
AAATTTTTAGTAATAGGAAAATCCGTCGACTTCAAAAGCCTATTTGACATCCCAACGATT
TCTCCTATATCTATTTTCGTTAGTGGTTCCAAATTCCTCACCTTTCTCATTCACTCTATT
CTTTTACAAACGGATCTGTCCGAAAACGCCTTTCATCTTACACAAGTCTTGTATGATACA
CATACAAATGACCATCTTTGAACAAGGAATGAATCGCCTTTTGAATTTGAATGATTCACG
ATGGATATTATTTCTCAGACTGAAACTTACAAAGTCGTCTTATTGAAGATCCAAGAAATT
ACAGTACCCGAAAGTTGGGAATCTTCTTTCATACTTTTAATTGACATAGACCCCAGTCAT
CTAATAAAATAAGGATGATACGTTGGGAGTGGTCGGGATAGCTCAGCTGGTAGAGCAGAG
GACTGAAAATC
>ww19596_Echium-plantagineum_Hay_Australia
ATAAGACTCTGTCTTAGTGTATAGGAGTTATTGAAGAAAATAAAGGAACAATACTCACCT
TCTTAGAAGGTGAGTATTGTTCCTTTATTTTCTTTTTATTTCCTTACAAAAGAAAAAGAA
GAAAAGGGGGATTCATGATTGAGGATCTTATTTGTTCTGTTTTGTAATTTCTATAATT-C
CGTCCCTATTTTTTATATTTA-TATAAAAAA-TAGATTTATATTTAATGAGCCTTGGTAT
GGAAACCTACTAAGTGACAACTTTCAAATTCAGAGAAACCCTGGAATTAATAAAAATGGG
CAATCCTGAGCCAAATCCGGTTTTCCGAAAACAAACAAAAGTTGAAAAAGAAAAA-GGAT
AGGTGCAGAGACTCAATGGAAGCTGTTCTAACAAATGGAGTTGACTGCTTTGGTCGACGA
ATCTTTCTCATAAAGTGTGAAAGTATATACATTTGTATTGAATACTTTATCAAATGAAAT
GATTAATGACTACCAAAATTTCGAAGAGTTGGTGTTAATCAATTCCACATAGAAGAAAGA
-GTCGAGTATTCATTGATCAAATTATTCACTCCATAGTCCGATAGATCTTTTGAAGAATT
GATTAATCGGACGAGAATAAAGATAGAGTCCCGTTCTACATGTCAATACCGGCAACAATG
AAATTTTTAGTAATAGGAAAATCCGTCGACTTCAAAAGCCTATTTGACATCCCAACGATT
TCTCCTATATCTATTTTCGTTAGTGGTTCCAAATTCCTCACCTTTCTCATTCACTCTATT
CTTTTACAAACGGATCTGTCCGAAAACGCCTTTCATCTTACACAAGTCTTGTATGATACA
CATACAAATGACCATCTTTGAACAAGGAATGAATCGCCTTTTGAATTTGAATGATTCACG
ATGGATATTATTTCTCAGACTGAAACTTACAAAGTCGTCTTATTGAAGATCCAAGAAATT
ACAGTACCCGAAAGTTGGGAATCTTCTTTCATACTTTTAATTGACATAGACCCCAGTCAT
CTAATAAAATAAGGATGATACGTTGGGAGTGGTCGGGATAGCTCAGCTGGTAGAGCAGAG
GACTGAAAATC
>ww19597_Echium-plantagineum_Hay_Australia
ATAAGACTCTGTCTTAGTGTATAGGAGTTATTGAAGAAAATAAAGGAACAATACTCACCT
TCTAAGAAGGTGAGTATTGTTCCTTTATTTTCTTTTTATTTCCTTACAAAAGAAAAAGAA
GAAAAGGGGGATTCATGATTGAGGATCTTATTTGTTCTGTTTTGTAATTTCTATAATT-C
CGTCCCTATTTTTTATATTTA-TATAAAAAA-TAGATTTATATTTAATGAGCCTTGGTAT
GGAAACCTACTAAGTGACAACTTTCAAATTCAGAGAAACCCTGGAATTAATAAAAATGGG
CAATCCTGAGCCAAATCCGGTTTTCCGAAAACAAACAAAAGTTGAAAAAGAAAAA-GGAT
AGGTGCAGAGACTCAATGGAAGCTGTTCTAACAAATGGAGTTGACTGCTTTGGTCGACGA
ATCTTTCTCATAAAGTGTGAAAGTATATACATTTGTATTGAATACTTTATCAAATGAAAT
GATTAATGACTACCAAAATTTAGAAGAGTTGGTGTTAATCAATTCCACATAGAAGAAAGA
-GTCGAGTATTCATTGATCAAATTATTCACTCCATAGTCCGATAGATCTTTTGAAGAATT
GATTAATCGGACGAGAATAAAGATAGAGTCCCGTTCTACATGTCAATACCGGCAACAATG
AAATTTTTAGTAATAGGAAAATCCGTCGACTTCAAAAGCCTATTTGACATCCCAACGATT
TCTCCTATATCTATTTTCGTTAGTGGTTCCAAATTCCTCACCTTTCTCATTCACTCTATT
CTTTTACAAACGGATCTGTCCGAAAACGCCTTTCATCTTACACAAGTCTTGTATGATACA
CATACAAATGACCATCTTTGAACAAGGAATGAATCGCCTTTTGAATTTGAATGATTCACG
ATGGATATTATTTCTCAGACTGAAACTTACAAAGTCGTCTTATTGAAGATCCAAGAAATT
ACAGTACCCGAAAGTTGGGAATCTTCTTTCATACTTTTAATTGACATAGACCCCAGTCAT
CTAATAAAATAAGGATGATACGTTGGGAGTGGTCGGGATAGCTCAGCTGGTAGAGCAGAG
GACTGAAAATC
>ww19598_Echium-plantagineum_Mildura_Australia
ATAAGACTCTGTCTTAGTGTATAGGAGTTATTGAAGAAAATAAAGGAACAATACTCACCT
TCTTAGAAGGTGAGTATTGTTCCTTTATTTTCTTTTTATTTCCTTACAAAAGAAAAAGAA
GAAAAGGGGGATTCATGATTGAGGATCTTATTTGTTCTGTTTTGTAATTTCTATAATT-C
CGTCCCTATTTTTTATATTTA-TATAAAAAA-TAGATTTATATTTAATGAGCCTTGGTAT
GGAAACCTACTAAGTGACAACTTTCAAATTCAGAGAAACCCTGGAATTAATAAAAATGGG
CAATCCTGAGCCAAATCCGGTTTTCCGAAAACAAACAAAAGTTGAAAAAGAAAAA-GGAT
AGGTGCAGAGACTCAATGGAAGCTGTTCTAACAAATGGAGTTGACTGCTTTGGTCGACGA
ATCTTTCTCATAAAGTGTGAAAGTATATACATTTGTATTGAATACTTTATCAAATGAAAT
GATTAATGACTACCAAAATTTCGAAGAGTTGGTGTTAATCAATTCCACATAGAAGAAAGA
-GTCGAGTATTCATTGATCAAATTATTCACTCCATAGTCCGATAGATCTTTTGAAGAATT
GATTAATCGGACGAGAATAAAGATAGAGTCCCGTTCTACATGTCAATACCGGCAACAATG
AAATTTTTAGTAATAGGAAAATCCGTCGACTTCAAAAGCCTATTTGACATCCCAACGATT
TCTCCTATATCTATTTTCGTTAGTGGTTCCAAATTCCTCACCTTTCTCATTCACTCTATT
CTTTTACAAACGGATCTGTCCGAAAACGCCTTTCATCTTACACAAGTCTTGTATGATACA
CATACAAATGACCATCTTTGAACAAGGAATGAATCGCCTTTTGAATTTGAATGATTCACG
ATGGATATTATTTCTCAGACTGAAACTTACAAAGTCGTCTTATTGAAGATCCAAGAAATT
ACAGTACCCGAAAGTTGGGAATCTTCTTTCATACTTTTAATTGACATAGACCCCAGTCAT
CTAATAAAATAAGGATGATACGTTGGGAGTGGTCGGGATAGCTCAGCTGGTAGAGCAGAG
GACTGAAAATC
>ww19599_Echium-plantagineum_Mildura_Australia
ATAAGACTCTGTCTTAGTGTATAGGAGTTATTGAAGAAAATAAAGGAACAATACTCACCT
TCTAAGAAGGTGAGTATTGTTCCTTTATTTTCTTTTTATTTCCTTACAAAAGAAAAAGAA
GAAAAGGGGGATTCATGATTGAGGATCTTATTTGTTCTGTTTTGTAATTTCTATAATT-C
CGTCCCTATTTTT-ATATTTA-TATAAAAAA-TAGATTTATATTTAATGAGCCTTGGTAT
GGAAACCTACTAAGTGACAACTTTCAAATTCAGAGAAACCCTGGAATTAATAAAAATGGG
CAATCCTGAGCCAAATCCGGTTTTCCGAAAACAAACAAAAGTTGAAAAAGAAAAA-GGAT
AGGTGCAGAGACTCAATGGAAGCTGTTCTAACAAATGGAGTTGACTGCTTTGGTCGACGA
ATCTTTCTCATAAAGTGTGAAAGTATATACATTTGTATTGAATACTTTATCAAATGAAAT
GATTAATGACTACCAAAATTTCGAAGAGTTGGTGTTAATCAATTCCACATAGAAGAAAGA
-GTCGAGTATTCATTGATCAAATTATTCACTCCATAGTCCGATAGATCTTTTGAAGAATT
GATTAATCGGACGAGAATAAAGATAGAGTCCCGTTCTACATGTCAATACCGGCAACAATG
AAATTTTTAGTAATAGGAAAATCCGTCGACTTCAAAAGCCTATTTGACATCCCAACGATT
TCTCCTATATCTATTTTCGTTAGTGGTTCCAAATTCCTCACCTTTCTCATTCACTCTATT
CTTTTACAAACGGATCTGTCCGAAAACGCCTTTCATCTTACACAAGTCTTGTATGATACA
CATACAAATGACCATCTTTGAACAAGGAATGAATCGCCTTTTGAATTTGAATGATTCACG
ATGGATATTATTTCTCAGACTGAAACTTACAAAGTCGTCTTATTGAAGATCCAAGAAATT
ACAGTACCCGAAAGTTGGGAATCTTCTTTCATACTTTTAATTGACATAGACCCCAGTCAT
CTAATAAAATAAGGATGATACGTTGGGAGTGGTCGGGATAGCTCAGCTGGTAGAGCAGAG
GACTGAAAATC
>ww14598_Echium-plantagineum_Coombah_Australia
ATAAGACTCTGTCTTAGTGTATAGGAGTTATTGAAGAAAATAAAGGAACAATACTCACCT
TCTAAGAAGGTGAGTATTGTTCCTTTATTTTCTTTTTATTTCCTTACAAAAGAAAAAGAA
GAAAAGGGGGATTCATGATTGAGGATCTTATTTGTTCTGTTTTGTAATTTCTATAATT-C
CGTCCCTATTTTTTATATTTA-TATAAAAAA-TAGATTTATATTTAATGAGCCTTGGTAT
GGAAACCTACTAAGTGACAACTTTCAAATTCAGAGAAACCCTGGAATTAATAAAAATGGG
CAATCCTGAGCCAAATCCGGTTTTCCGAAAACAAACAAAAGTTGAAAAAGAAAAA-GGAT
AGGTGCAGAGACTCAATGGAAGCTGTTCTAACAAATGGAGTTGACTGCTTTGGTCGACGA
ATCTTTCTCATAAAGTGTGAAAGTATATACATTTGTATTGAATACTTTATCAAATGAAAT
GATTAATGACTACCAAAATTTCGAAGAGTTGGTGTTAATCAATTCCACATAGAAGAAAGA
-GTCGAGTATTCATTGATCAAATTATTCACTCCATAGTCCGATAGATCTTTTGAAGAATT
GATTAATCGGACGAGAATAAAGATAGAGTCCCGTTCTACATGTCAATACCGGCAACAATG
AAATTTTTAGTAATAGGAAAATCCGTCGACTTCAAAAGCCTATTTGACATCCCAACGATT
TCTCCTATATCTATTTTCGTTAGTGGTTCCAAATTCCTCACCTTTCTCATTCACTCTATT
CTTTTACAAACGGATCTGTCCGAAAACGCCTTTCATCTTACACAAGTCTTGTATGATACA
CATACAAATGACCATCTTTGAACAAGGAATGAATCGCCTTTTGAATTTGAATGATTCACG
ATGGATATTATTTCTCAGACTGAAACTTACAAAGTCGTCTTATTGAAGATCCAAGAAATT
ACAGTACCCGAAAGTTGGGAATCTTCTTTCATACTTTTAATTGACATAGACCCCAGTCAT
CTAATAAAATAAGGATGATACATTGGGAGTGGTCGGGATAGCTCAGCTGGTAGAGCAGAG
GACTGAAAATC
>ww17644_Echium-plantagineum_Coombah_Australia
ATAAGACTCTGTCTTAGTGTATAGGAGTTATTGAAGAAAATAAAGGAACAATACTCACCT
TCTAAGAAGGTGAGTATTGTTCCTTTATTTTCTTTTTATTTCCTTACAAAAGAAAAAGAA
GAAAAGGGGGATTCATGATTGAGGATCTTATTTGTTCTGTTTTGTAATTTCTATAATT-C
CGTCCCTATTTTTTATATTTA-TATAAAAAA-TAGATTTATATTTAATGAGCCTTGGTAT
GGAAACCTACTAAGTGACAACTTTCAAATTCAGAGAAACCCTGGAATTAATAAAAATGGG
CAATCCTGAGCCAAATCCGGTTTTCCGAAAACAAACAAAAGTTGAAAAAGAAAAA-GGAT
AGGTGCAGAGACTCAATGGAAGCTGTTCTAACAAATGGAGTTGACTGCTTTGGTCGACGA
ATCTTTCTCATAAAGTGTGAAAGTATATACATTTGTATTGAATACTTTATCAAATGAAAT
GATTAATGACTACCAAAATTTCGAAGAGTTGGTGTTAATCAATTCCACATAGAAGAAAGA
-GTCGAGTATTCATTGATCAAATTATTCACTCCATAGTCCGATAGATCTTTTGAAGAATT
GATTAATCGGACGAGAATAAAGATAGAGTCCCGTTCTACATGTCAATACCGGCAACAATG
AAATTTTTAGTAATAGGAAAATCCGTCGACTTCAAAAGCCTATTTGACATCCCAACGATT
TCTCCTATATCTATTTTCGTTAGTGGTTCCAAATTCCTCACCTTTCTCATTCACTCTATT
CTTTTACAAACGGATCTGTCCGAAAACGCCTTTCATCTTACACAAGTCTTGTATGATACA
CATACAAATGACCATCTTTGAACAAGGAATGAATCGCCTTTTGAATTTGAATGATTCACG
ATGGATATTATTTCTCAGACTGAAACTTACAAAGTCGTCTTATTGAAGATCCAAGAAATT
ACAGTACCCGAAAGTTGGGAATCTTCTTTCATACTTTTAATTGACATAGACCCCAGTCAT
CTAATAAAATAAGGATGATACATTGGGAGTGGTCGGGATAGCTCAGCTGGTAGAGCAGAG
GACTGAAAATC
>ww19600_Echium-plantagineum_Coombah_Australia
ATAAGACTCTGTCTTAGTGTATAGGAGTTATTGAAGAAAATAAAGGAACAATACTCACCT
TCTTAGAAGGTGAGTATTGTTCCTTTATTTTCTTTTTATTTCCTTACAAAAGAAAAAGAA
GAAAAGGGGGATTCATGATTGAGGATCTTATTTGTTCTGTTTTGTAATTTCTATAATT-C
CGTCCCTATTTTTTATATTTA-TATAAAAAA-TAGATTTATATTTAATGAGCCTTGGTAT
GGAAACCTACTAAGTGACAACTTTCAAATTCAGAGAAACCCTGGAATTAATAAAAATGGG
CAATCCTGAGCCAAATCCGGTTTTCCGAAAACAAACAAAAGTTGAAAAAGAAAAA-GGAT
AGGTGCAGAGACTCAATGGAAGCTGTTCTAACAAATGGAGTTGACTGCTTTGGTCGACGA
ATCTTTCTCATAAAGTGTGAAAGTATATACATTTGTATTGAATACTTTATCAAATGAAAT
GATTAATGACTACCAAAATTTCGAAGAGTTGGTGTTAATCAATTCCACATAGAAGAAAGA
-GTCGAGTATTCATTGATCAAATTATTCACTCCATAGTCCGATAGATCTTTTGAAGAATT
GATTAATCGGACGAGAATAAAGATAGAGTCCCGTTCTACATGTCAATACCGGCAACAATG
AAATTTTTAGTAATAGGAAAATCCGTCGACTTCAAAAGCCTATTTGACATCCCAACGATT
TCTCCTATATCTATTTTCGTTAGTGGTTCCAAATTCCTCACCTTTCTCATTCACTCTATT
CTTTTACAAACGGATCTGTCCGAAAACGCCTTTCATCTTACACAAGTCTTGTATGATACA
CATACAAATGACCATCTTTGAACAAGGAATGAATCGCCTTTTGAATTTGAATGATTCACG
ATGGATATTATTTCTCAGACTGAAACTTACAAAGTCGTCTTATTGAAGATCCAAGAAATT
ACAGTACCCGAAAGTTGGGAATCTTCTTTCATACTTTTAATTGACATAGACCCCAGTCAT
CTAATAAAATAAGGATGATACATTGGGAGTGGTCGGGATAGCTCAGCTGGTAGAGCAGAG
GACTGAAAATC
>ww19601_Echium-plantagineum_Coombah_Australia
ATAAGACTCTGTCTTAGTGTATAGGAGTTATTGAAGAAAATAAAGGAACAATACTCACCT
TCTTAGAAGGTGAGTATTGTTCCTTTATTTTCTTTTTATTTCCTTACAAAAGAAAAAGAA
GAAAAGGGGGATTCATGATTGAGGATCTTATTTGTTCTGTTTTGTAATTTCTATAATT-C
CGTCCCTATTTTTTATATTTA-TATAAAAAA-TAGATTTATATTTAATGAGCCTTGGTAT
GGAAACCTACTAAGTGACAACTTTCAAATTCAGAGAAACCCTGGAATTAATAAAAATGGG
CAATCCTGAGCCAAATCCGGTTTTCCGAAAACAAACAAAAGTTGAAAAAGAAAAA-GGAT
AGGTGCAGAGACTCAATGGAAGCTGTTCTAACAAATGGAGTTGACTGCTTTGGTCGACGA
ATCTTTCTCATAAAGTGTGAAAGTATATACATTTGTATTGAATACTTTATCAAATGAAAT
GATTAATGACTACCAAAATTTAGAAGAGTTGGTGTTAATCAATTCCACATAGAAGAAAGA
-GTCGAGTATTCATTGATCAAATTATTCACTCCATAGTCCGATAGATCTTTTGAAGAATT
GATTAATCGGACGAGAATAAAGATAGAGTCCCGTTCTACATGTCAATACCGGCAACAATG
AAATTTTTAGTAATAGGAAAATCCGTCGACTTCAAAAGCCTATTTGACATCCCAACGATT
TCTCCTATATCTATTTTCGTTAGTGGTTCCAAATTCCTCACCTTTCTCATTCACTCTATT
CTTTTACAAACGGATCTGTCCGAAAACGCCTTTCATCTTACACAAGTCTTGTATGATACA
CATACAAATGACCATCTTTGAACAAGGAATGAATCGCCTTTTGAATTTGAATGATTCACG
ATGGATATTATTTCTCAGACTGAAACTTACAAAGTCGTCTTATTGAAGATCCAAGAAATT
ACAGTACCCGAAAGTTGGGAATCTTCTTTCATACTTTTAATTGACATAGACCCCAGTCAT
CTAATAAAATAAGGATGATACGTTGGGAGTGGTCGGGATAGCTCAGCTGGTAGAGCAGAG
GACTGAAAATC
>ww19626_Echium-plantagineum_Coombah_Australia
ATAAGACTCTGTCTTAGTGTATAGGAGTTATTGAAGAAAATAAAGGAACAATACTCACCT
TCTAAGAAGGTGAGTATTGTTCCTTTATTTTCTTTTTATTTCCTTACAAAAGAAAAAGAA
GAAAAGGGGGATTCATGATTGAGGATCTTATTTGTTCTGTTTTGTAATTTCTATAATT-C
CGTCCCTATTTTTTATATTTA-TATAAAAAA-TAGATTTATATTTAATGAGCCTTGGTAT
GGAAACCTACTAAGTGACAACTTTCAAATTCAGAGAAACCCTGGAATTAATAAAAATGGG
CAATCCTGAGCCAAATCCGGTTTTCCGAAAACAAACAAAAGTTGAAAAAGAAAAA-GGAT
AGGTGCAGAGACTCAATGGAAGCTGTTCTAACAAATGGAGTTGACTGCTTTGGTCGACGA
ATCTTTCTCATAAAGTGTGAAAGTATATACATTTGTATTGAATACTTTATCAAATGAAAT
GATTAATGACTACCAAAATTTCGAAGAGTTGGTGTTAATCAATTCCACATAGAAGAAAGA
-GTCGAGTATTCATTGATCAAATTATTCACTCCATAGTCCGATAGATCTTTTGAAGAATT
GATTAATCGGACGAGAATAAAGATAGAGTCCCGTTCTACATGTCAATACCGGCAACAATG
AAATTTTTAGTAATAGGAAAATCCGTCGACTTCAAAAGCCTATTTGACATCCCAACGATT
TCTCCTATATCTATTTTCGTTAGTGGTTCCAAATTCCTCACCTTTCTCATTCACTCTATT
CTTTTACAAACGGATCTGTCCGAAAACGCCTTTCATCTTACACAAGTCTTGTATGATACA
CATACAAATGACCATCTTTGAACAAGGAATGAATCGCCTTTTGAATTTGAATGATTCACG
ATGGATATTATTTCTCAGACTGAAACTTACAAAGTCGTCTTATTGAAGATCCAAGAAATT
ACAGTACCCGAAAGTTGGGAATCTTCTTTCATACTTTTAATTGACATAGACCCCAGTCAT
CTAATAAAATAAGGATGATACATTGGGAGTGGTCGGGATAGCTCAGCTGGTAGAGCAGAG
GACTGAAAATC
>ww19602_Echium-plantagineum_Gol_Gol_Australia
ATAAGACTCTGTCTTAGTGTATAGGAGTTATTGAAGAAAATAAAGGAACAATACTCACCT
TCTAAGAAGGTGAGTATTGTTCCTTTATTTTCTTTTTATTTCCTTACAAAAGAAAAAGAA
GAAAAGGGGGATTCATGATTGAGGATCTTATTTGTTCTGTTTTGTAATTTCTATAATT-C
CGTCCCTATTTTTTATATTTA-TATAAAAAA-TAGATTTATATTTAATGAGCCTTGGTAT
GGAAACCTACTAAGTGACAACTTTCAAATTCAGAGAAACCCTGGAATTAATAAAAATGGG
CAATCCTGAGCCAAATCCGGTTTTCCGAAAACAAACAAAAGTTGAAAAAGAAAAA-GGAT
AGGTGCAGAGACTCAATGGAAGCTGTTCTAACAAATGGAGTTGACTGCTTTGGTCGACGA
ATCTTTCTCATAAAGTGTGAAAGTATATACATTTGTATTGAATACTTTATCAAATGAAAT
GATTAATGACTACCAAAATTTCGAAGAGTTGGTGTTAATCAATTCCACATAGAAGAAAGA
-GTCGAGTATTCATTGATCAAATTATTCACTCCATAGTCCGATAGATCTTTTGAAGAATT
GATTAATCGGACGAGAATAAAGATAGAGTCCCGTTCTACATGTCAATACCGGCAACAATG
AAATTTTTAGTAATAGGAAAATCCGTCGACTTCAAAAGCCTATTTGACATCCCAACGATT
TCTCCTATATCTATTTTCGTTAGTGGTTCCAAATTCCTCACCTTTCTCATTCACTCTATT
CTTTTACAAACGGATCTGTCCGAAAACGCCTTTCATCTTACACAAGTCTTGTATGATACA
CATACAAATGACCATCTTTGAACAAGGAATGAATCGCCTTTTGAATTTGAATGATTCACG
ATGGATATTATTTCTCAGACTGAAACTTACAAAGTCGTCTTATTGAAGATCCAAGAAATT
ACAGTACCCGAAAGTTGGGAATCTTCTTTCATACTTTTAATTGACATAGACCCCAGTCAT
CTAATAAAATAAGGATGATACATTGGGAGTGGTCGGGATAGCTCAGCTGGTAGAGCAGAG
GACTGAAAATC
>ww19603_Echium-plantagineum_Gol_Gol_Australia
ATAAGACTCTGTCTTAGTGTATAGGAGTTATTGAAGAAAATAAAGGAACAATACTCACCT
TCTAAGAAGGTGAGTATTGTTCCTTTATTTTCTTTTTATTTCCTTACAAAAGAAAAAGAA
GAAAAGGGGGATTCATGATTGAGGATCTTATTTGTTCTGTTTTGTAATTTCTATAATT-C
CGTCCCTATTTTTTATATTTA-TATAAAAAA-TAGATTTATATTTAATGAGCCTTGGTAT
GGAAACCTACTAAGTGACAACTTTCAAATTCAGAGAAACCCTGGAATTAATAAAAATGGG
CAATCCTGAGCCAAATCCGGTTTTCCGAAAACAAACAAAAGTTGAAAAAGAAAAA-GGAT
AGGTGCAGAGACTCAATGGAAGCTGTTCTAACAAATGGAGTTGACTGCTTTGGTCGACGA
ATCTTTCTCATAAAGTGTGAAAGTATATACATTTGTATTGAATACTTTATCAAATGAAAT
GATTAATGACTACCAAAATTTCGAAGAGTTGGTGTTAATCAATTCCACATAGAAGAAAGA
-GTCGAGTATTCATTGATCAAATTATTCACTCCATAGTCCGATAGATCTTTTGAAGAATT
GATTAATCGGACGAGAATAAAGATAGAGTCCCGTTCTACATGTCAATACCGGCAACAATG
AAATTTTTAGTAATAGGAAAATCCGTCGACTTCAAAAGCCTATTTGACATCCCAACGATT
TCTCCTATATCTATTTTCGTTAGTGGTTCCAAATTCCTCACCTTTCTCATTCACTCTATT
CTTTTACAAACGGATCTGTCCGAAAACGCCTTTCATCTTACACAAGTCTTGTATGATACA
CATACAAATGACCATCTTTGAACAAGGAATGAATCGCCTTTTGAATTTGAATGATTCACG
ATGGATATTATTTCTCAGACTGAAACTTACAAAGTCGTCTTATTGAAGATCCAAGAAATT
ACAGTACCCGAAAGTTGGGAATCTTCTTTCATACTTTTAATTGACATAGACCCCAGTCAT
CTAATAAAATAAGGATGATACATTGGGAGTGGTCGGGATAGCTCAGCTGGTAGAGCAGAG
GACTGAAAATC
>ww19611_Echium-plantagineum_Hillston_Australia
ATAAGACTCTGTCTTAGTGTATAGGAGTTATTGAAGAAAATAAAGGAACAATACTCACCT
TCTTAGAAGGTGAGTATTGTTCCTTTATTTTCTTTTTATTTCCTTACAAAAGAAAAAGAA
GAAAAGGGGGATTCATGATTGAGGATCTTATTTGTTCTGTTTTGTAATTTCTATAATT-C
CGTCCCTATTTTTTAGATTTA-TCTAAAAAA-TAGATTTATATTTAATGAGCCTTGGTAT
GGAAACCTACTAAGTGACAACTTTCAAATTCAGAGAAACCCTGGAATTAATAAAAATGGG
CAATCCTGAGCCAAATCCGGTTTTCCGAAAACAAACAAAAGTTGAAAAAGAAAAA-GGAT
AGGTGCAGAGACTCAATGGAAGCTGTTCTAACAAATGGAGTTGACTGCTTTGGTCGACGA
ATCTTTCTCATAAAGTGTGAAAGTATATACATTTGTATTGAATACTTTATCAAATGAAAT
GATTAATGACTACCAAAATTTAGAAGAGTTGGTGTTAATCAATTCCACATAGAAGAAAGA
-GTCGAGTATTCATTGATCAAATTATTCACTCCATAGTCCGATAGATCTTTTGAAGAACT
GATTAATCGGACGAGAATAAAGATAGAGTCCCGTTCTACATGTCAATACCGGCAACAATG
AAATTTTTAGTAATAGGAAAATCCGTCGACTTCAAAAGCCTATTTGACATCCCAACGATT
TCTCCTATATCTATTTTCGTTAGTGGTTCAAAATTCCTCACCTTTCTCATTCACTCTATT
CTTTTACAAACGGATCTGGCCGAAAACGCCTTTCATCTTACACAAGTCTTGTATGATACA
CATACAAATGACCATCTTTGAACAAGGAATGAATCGCCTTTTGAATTTGAATGATTCACG
ATGGATATTATTTCTCAGACTGAAACTTACAAAGTCGTCTTATTGAAGATCCAAGAAATT
ACAGTACCCGAAAGTTGGGAATCTTCTTTCATACTTTTAATTGACATAGACCCCAGTCAT
CTAATAAAATAAGGATGATACATTGGGAGTGGTCGGGATAGCTCAGCTGGTAGAGCAGAG
GACTGAAAATC
>ww19612_Echium-plantagineum_Hillston_Australia
ATAAGACTCTGTCTTAGTGTATAGGAGTTATTGAAGAAAATAAAGGAACAATACTCACCT
TCTTAGAAGGTGAGTATTGTTCCTTTATTTTCTTTTTATTTCCTTACAAAAGAAAAAGAA
GAAAAGGGGGATTCATGATTGAGGATCTTATTTGTTCTGTTTTGTAATTTCTATAATT-C
CGTCCCTATTTTTTATATTTA-TATAAAAAA-TAGATTTATATTTAATGAGCCTTGGTAT
GGAAACCTACTAAGTGACAACTTTCAAATTCAGAGAAACCCTGGAATTAATAAAAATGGG
CAATCCTGAGCCAAATCCGGTTTTCCGAAAACAAACAAAAGTTGAAAAAGAAAAA-GGAT
AGGTGCAGAGACTCAATGGAAGCTGTTCTAACAAATGGAGTTGACTGCTTTGGTCGACGA
ATCTTTCTCATAAAGTGTGAAAGTATATACATTTGTATTGAATACTTTATCAAATGAAAT
GATTAATGACTACCAAAATTTCGAAGAGTTGGTGTTAATCAATTCCACATAGAAGAAAGA
-GTCGAGTATTCATTGATCAAATTATTCACTCCATAGTCCGATAGATCTTTTGAAGAATT
GATTAATCGGACGAGAATAAAGATAGAGTCCCGTTCTACATGTCAATACCGGCAACAATG
AAATTTTTAGTAATAGGAAAATCCGTCGACTTCAAAAGCCTATTTGACATCCCAACGATT
TCTCCTATATCTATTTTCGTTAGTGGTTCCAAATTCCTCACCTTTCTCATTCACTCTATT
CTTTTACAAACGGATCTGTCCGAAAACGCCTTTCATCTTACACAAGTCTTGTATGATACA
CATACAAATGACCATCTTTGAACAAGGAATGAATCGCCTTTTGAATTTGAATGATTCACG
ATGGATATTATTTCTCAGACTGAAACTTACAAAGTCGTCTTATTGAAGATCCAAGAAATT
ACAGTACCCGAAAGTTGGGAATCTTCTTTCATACTTTTAATTGACATAGACCCCAGTCAT
CTAATAAAATAAGGATGATACATTGGGAGTGGTCGGGATAGCTCAGCTGGTAGAGCAGAG
GACTGAAAATC
>ww19613_Echium-plantagineum_Cobar_Australia
ATAAGACTCTGTCTTAGTGTATAGGAGTTATTGAAGAAAATAAAGGAACAATACTCACCT
TCTTAGAAGGTGAGTATTGTTCCTTTATTTTCTTTTTATTTCCTTACAAAAGAAAAAGAA
GAAAAGGGGGATTCATGATTGAGGATCTTATTTGTTCTGTTTTGTAATTTCTATAATT-C
CGTCCCTATTTTTTATATTTA-TATAAAAAA-TAGATTTATATTTAATGAGCCTTGGTAT
GGAAACCTACTAAGTGACAACTTTCAAATTCAGAGAAACCCTGGAATTAATAAAAATGGG
CAATCCTGAGCCAAATCCGGTTTTCCGAAAACAAACAAAAGTTGAAAAAGAAAAA-GGAT
AGGTGCAGAGACTCAATGGAAGCTGTTCTAACAAATGGAGTTGACTGCTTTGGTCGACGA
ATCTTTCTCATAAAGTGTGAAAGTATATACATTTGTATTGAATACTTTATCAAATGAAAT
GATTAATGACTACCAAAATTTCGAAGAGTTGGTGTTAATCAATTCCACATAGAAGAAAGA
-GTCGAGTATTCATTGATCAAATTATTCACTCCATAGTCCGATAGATCTTTTGAAGAATT
GATTAATCGGACGAGAATAAAGATAGAGTCCCGTTCTACATGTCAATACCGGCAACAATG
AAATTTTTAGTAATAGGAAAATCCGTCGACTTCAAAAGCCTATTTGACATCCCAACGATT
TCTCCTATATCTATTTTCGTTAGTGGTTCCAAATTCCTCACCTTTCTCATTCACTCTATT
CTTTTACAAACGGATCTGTCCGAAAACGCCTTTCATCTTACACAAGTCTTGTATGATACA
CATACAAATGACCATCTTTGAACAAGGAATGAATCGCCTTTTGAATTTGAATGATTCACG
ATGGATATTATTTCTCAGACTGAAACTTACAAAGTCGTCTTATTGAAGATCCAAGAAATT
ACAGTACCCGAAAGTTGGGAATCTTCTTTCATACTTTTAATTGACATAGACCCCAGTCAT
CTAATAAAATAAGGATGATACATTGGGAGTGGTCGGGATAGCTCAGCTGGTAGAGCAGAG
GACTGAAAATC
>ww19614_Echium-plantagineum_Cobar_Australia
ATAAGACTCTGTCTTAGTGTATAGGAGTTATTGAAGAAAATAAAGGAACAATACTCACCT
TCTTAGAAGGTGAGTATTGTTCCTTTATTTTCTTTTTATTTCCTTACAAAAGAAAAAGAA
GAAAAGGGGGATTCATGATTGAGGATCTTATTTGTTCTGTTTTGTAATTTCTATAATT-C
CGTCCCTATTTTTTATATTTA-TATAAAAAA-TAGATTTATATTTAATGAGCCTTGGTAT
GGAAACCTACTAAGTGACAACTTTCAAATTCAGAGAAACCCTGGAATTAATAAAAATGGG
CAATCCTGAGCCAAATCCGGTTTTCCGAAAACAAACAAAAGTTGAAAAAGAAAAA-GGAT
AGGTGCAGAGACTCAATGGAAGCTGTTCTAACAAATGGAGTTGACTGCTTTGGTCGACGA
ATCTTTCTCATAAAGTGTGAAAGTATATACATTTGTATTGAATACTTTATCAAATGAAAT
GATTAATGACTACCAAAATTTCGAAGAGTTGGTGTTAATCAATTCCACATAGAAGAAAGA
-GTCGAGTATTCATTGATCAAATTATTCACTCCATAGTCCGATAGATCTTTTGAAGAATT
GATTAATCGGACGAGAATAAAGATAGAGTCCCGTTCTACATGTCAATACCGGCAACAATG
AAATTTTTAGTAATAGGAAAATCCGTCGACTTCAAAAGCCTATTTGACATCCCAACGATT
TCTCCTATATCTATTTTCGTTAGTGGTTCCAAATTCCTCACCTTTCTCATTCACTCTATT
CTTTTACAAACGGATCTGTCCGAAAACGCCTTTCATCTTACACAAGTCTTGTATGATACA
CATACAAATGACCATCTTTGAACAAGGAATGAATCGCCTTTTGAATTTGAATGATTCACG
ATGGATATTATTTCTCAGACTGAAACTTACAAAGTCGTCTTATTGAAGATCCAAGAAATT
ACAGTACCCGAAAGTTGGGAATCTTCTTTCATACTTTTAATTGACATAGACCCCAGTCAT
CTAATAAAATAAGGATGATACATTGGGAGTGGTCGGGATAGCTCAGCTGGTAGAGCAGAG
GACTGAAAATC
>ww19620_Echium-plantagineum_Cobar_Australia
ATAAGACTCTGTCTTAGTGTATAGGAGTTATTGAAGAAAATAAAGGAACAATACTCACCT
TCTTAGAAGGTGAGTATTGTTCCTTTATTTTCTTTTTATTTCCTTACAAAAGAAAAAGAA
GAAAAGGGGGATTCATGATTGAGGATCTTATTTGTTCTGTTTTGTAATTTCTATAATT-C
CGTCCCTATTTTTTATATTTA-TATAAAAAA-TAGATTTATATTTAATGAGCCTTGGTAT
GGAAACCTACTAAGTGACAACTTTCAAATTCAGAGAAACCCTGGAATTAATAAAAATGGG
CAATCCTGAGCCAAATCCGGTTTTCCGAAAACAAACAAAAGTTGAAAAAGAAAAA-GGAT
AGGTGCAGAGACTCAATGGAAGCTGTTCTAACAAATGGAGTTGACTGCTTTGGTCGACGA
ATCTTTCTCATAAAGTGTGAAAGTATATACATTTGTATTGAATACTTTATCAAATGAAAT
GATTAATGACTACCAAAATTTAGAAGAGTTGGTGTTAATCAATTCCACATAGAAGAAAGA
-GTCGAGTATTCATTGATCAAATTATTCACTCCATAGTCCGATAGATCTTTTGAAGAATT
GATTAATCGGACGAGAATAAAGATAGAGTCCCGTTCTACATGTCAATACCGGCAACAATG
AAATTTTTAGTAATAGGAAAATCCGTCGACTTCAAAAGCCTATTTGACATCCCAACGATT
TCTCCTATATCTATTTTCGTTAGTGGTTCCAAATTCCTCACCTTTCTCATTCACTCTATT
CTTTTACAAACGGATCTGTCCGAAAACGCCTTTCATCTTACACAAGTCTTGTATGATACA
CATACAAATGACCATCTTTGAACAAGGAATGAATCGCCTTTTGAATTTGAATGATTCACG
ATGGATATTATTTCTCAGACTGAAACTTACAAAGTCGTCTTATTGAAGATCCAAGAAATT
ACAGTACCCGAAAGTTGGGAATCTTCTTTCATACTTTTAATTGACATAGACCCCAGTCAT
CTAATAAAATAAGGATGATACGTTGGGAGTGGTCGGGATAGCTCAGCTGGTAGAGCAGAG
GACTGAAAATC
>ww19615_Echium-plantagineum_White_Cliff_Australia
ATAAGACTCTGTCTTAGTGTATAGGAGTTATTGAAGAAAATAAAGGAACAATACTCACCT
TCTAAGAAGGTGAGTATTGTTCCTTTATTTTCTTTTTATTTCCTTACAAAAGAAAAAGAA
GAAAAGGGGGATTCATGATTGAGGATCTTATTTGTTCTGTTTTGTAATTTCTATAATT-C
CGTCCCTATTTTTTATATTTA-TATAAAAAA-TAGATTTATATTTAATGAGCCTTGGTAT
GGAAACCTACTAAGTGACAACTTTCAAATTCAGAGAAACCCTGGAATTAATAAAAATGGG
CAATCCTGAGCCAAATCCGGTTTTCCGAAAACAAACAAAAGTTGAAAAAGAAAAA-GGAT
AGGTGCAGAGACTCAATGGAAGCTGTTCTAACAAATGGAGTTGACTGCTTTGGTCGACGA
ATCTTTCTCATAAAGTGTGAAAGTATATACATTTGTATTGAATACTTTATCAAATGAAAT
GATTAATGACTACCAAAATTTCGAAGAGTTGGTGTTAATCAATTCCACATAGAAGAAAGA
-GTCGAGTATTCATTGATCAAATTATTCACTCCATAGTCCGATAGATCTTTTGAAGAATT
GATTAATCGGACGAGAATAAAGATAGAGTCCCGTTCTACATGTCAATACCGGCAACAATG
AAATTTTTAGTAATAGGAAAATCCGTCGACTTCAAAAGCCTATTTGACATCCCAACGATT
TCTCCTATATCTATTTTCGTTAGTGGTTCCAAATTCCTCACCTTTCTCATTCACTCTATT
CTTTTACAAACGGATCTGTCCGAAAACGCCTTTCATCTTACACAAGTCTTGTATGATACA
CATACAAATGACCATCTTTGAACAAGGAATGAATCGCCTTTTGAATTTGAATGATTCACG
ATGGATATTATTTCTCAGACTGAAACTTACAAAGTCGTCTTATTGAAGATCCAAGAAATT
ACAGTACCCGAAAGTTGGGAATCTTCTTTCATACTTTTAATTGACATAGACCCCAGTCAT
CTAATAAAATAAGGATGATACATTGGGAGTGGTCGGGATAGCTCAGCTGGTAGAGCAGAG
GACTGAAAATC
>ww19616_Echium-plantagineum_White_Cliff_Australia
ATAAGACTCTGTCTTAGTGTATAGGAGTTATTGAAGAAAATAAAGGAACAATACTCACCT
TCTTAGAAGGTGAGTATTGTTCCTTTATTTTCTTTTTATTTCCTTACAAAAGAAAAAGAA
GAAAAGGGGGATTCATGATTGAGGATCTTATTTGTTCTGTTTTGTAATTTCTATAATT-C
CGTCCCTATTTTTTATATTTA-TATAAAAAA-TAGATTTATATTTAATGAGCCTTGGTAT
GGAAACCTACTAAGTGACAACTTTCAAATTCAGAGAAACCCTGGAATTAATAAAAATGGG
CAATCCTGAGCCAAATCCGGTTTTCCGAAAACAAACAAAAGTTGAAAAAGAAAAA-GGAT
AGGTGCAGAGACTCAATGGAAGCTGTTCTAACAAATGGAGTTGACTGCTTTGGTCGACGA
ATCTTTCTCATAAAGTGTGAAAGTATATACATTTGTATTGAATACTTTATCAAATGAAAT
GATTAATGACTACCAAAATTTCGAAGAGTTGGTGTTAATCAATTCCACATAGAAGAAAGA
-GTCGAGTATTCATTGATCAAATTATTCACTCCATAGTCCGATAGATCTTTTGAAGAATT
GATTAATCGGACGAGAATAAAGATAGAGTCCCGTTCTACATGTCAATACCGGCAACAATG
AAATTTTTAGTAATAGGAAAATCCGTCGACTTCAAAAGCCTATTTGACATCCCAACGATT
TCTCCTATATCTATTTTCGTTAGTGGTTCCAAATTCCTCACCTTTCTCATTCACTCTATT
CTTTTACAAACGGATCTGTCCGAAAACGCCTTTCATCTTACACAAGTCTTGTATGATACA
CATACAAATGACCATCTTTGAACAAGGAATGAATCGCCTTTTGAATTTGAATGATTCACG
ATGGATATTATTTCTCAGACTGAAACTTACAAAGTCGTCTTATTGAAGATCCAAGAAATT
ACAGTACCCGAAAGTTGGGAATCTTCTTTCATACTTTTAATTGACATAGACCCCAGTCAT
CTAATAAAATAAGGATGATACGTTGGGAGTGGTCGGGATAGCTCAGCTGGTAGAGCAGAG
GACTGAAAATC
>ww19617_Echium-plantagineum_White_Cliff_Australia
ATAAGACTCTGTCTTAGTGTATAGGAGTTATTGAAGAAAATAAAGGAACAATACTCACCT
TCTTAGAAGGTGAGTATTGTTCCTTTATTTTCTTTTTATTTCCTTACAAAAGAAAAAGAA
GAAAAGGGGGATTCATGATTGAGGATCTTATTTGTTCTGTTTTGTAATTTCTATAATT-C
CGTCCCTATTTTTTATATTTA-TATAAAAAA-TAGATTTATATTTAATGAGCCTTGGTAT
GGAAACCTACTAAGTGACAACTTTCAAATTCAGAGAAACCCTGGAATTAATAAAAATGGG
CAATCCTGAGCCAAATCCGGTTTTCCGAAAACAAACAAAAGTTGAAAAAGAAAAA-GGAT
AGGTGCAGAGACTCAATGGAAGCTGTTCTAACAAATGGAGTTGACTGCTTTGGTCGACGA
ATCTTTCTCATAAAGTGTGAAAGTATATACATTTGTATTGAATACTTTATCAAATGAAAT
GATTAATGACTACCAAAATTTCGAAGAGTTGGTGTTAATCAATTCCACATAGAAGAAAGA
-GTCGAGTATTCATTGATCAAATTATTCACTCCATAGTCCGATAGATCTTTTGAAGAATT
GATTAATCGGACGAGAATAAAGATAGAGTCCCGTTCTACATGTCAATACCGGCAACAATG
AAATTTTTAGTAATAGGAAAATCCGTCGACTTCAAAAGCCTATTTGACATCCCAACGATT
TCTCCTATATCTATTTTCGTTAGTGGTTCCAAATTCCTCACCTTTCTCATTCACTCTATT
CTTTTACAAACGGATCTGTCCGAAAACGCCTTTCATCTTACACAAGTCTTGTATGATACA
CATACAAATGACCATCTTTGAACAAGGAATGAATCGCCTTTTGAATTTGAATGATTCACG
ATGGATATTATTTCTCAGACTGAAACTTACAAAGTCGTCTTATTGAAGATCCAAGAAATT
ACAGTACCCGAAAGTTGGGAATCTTCTTTCATACTTTTAATTGACATAGACCCCAGTCAT
CTAATAAAATAAGGATGATACGTTGGGAGTGGTCGGGATAGCTCAGCTGGTAGAGCAGAG
GACTGAAAATC
>ww19618_Echium-plantagineum_White_Cliff_Australia
ATAAGACTCTGTCTTAGTGTATAGGAGTTATTGAAGAAAATAAAGGAACAATACTCACCT
TCTTAGAAGGTGAGTATTGTTCCTTTATTTTCTTTTTATTTCCTTACAAAAGAAAAAGAA
GAAAAGGGGGATTCATGATTGAGGATCTTATTTGTTCTGTTTTGTAATTTCTATAATT-C
CGTCCCTATTTTTTATATTTA-TATAAAAAA-TAGATTTATATTTAATGAGCCTTGGTAT
GGAAACCTACTAAGTGACAACTTTCAAATTCAGAGAAACCCTGGAATTAATAAAAATGGG
CAATCCTGAGCCAAATCCGGTTTTCCGAAAACAAACAAAAGTTGAAAAAGAAAAA-GGAT
AGGTGCAGAGACTCAATGGAAGCTGTTCTAACAAATGGAGTTGACTGCTTTGGTCGACGA
ATCTTTCTCATAAAGTGTGAAAGTATATACATTTGTATTGAATACTTTATCAAATGAAAT
GATTAATGACTACCAAAATTTCGAAGAGTTGGTGTTAATCAATTCCACATAGAAGAAAGA
-GTCGAGTATTCATTGATCAAATTATTCACTCCATAGTCCGATAGATCTTTTGAAGAATT
GATTAATCGGACGAGAATAAAGATAGAGTCCCGTTCTACATGTCAATACCGGCAACAATG
AAATTTTTAGTAATAGGAAAATCCGTCGACTTCAAAAGCCTATTTGACATCCCAACGATT
TCTCCTATATCTATTTTCGTTAGTGGTTCCAAATTCCTCACCTTTCTCATTCACTCTATT
CTTTTACAAACGGATCTGTCCGAAAACGCCTTTCATCTTACACAAGTCTTGTATGATACA
CATACAAATGACCATCTTTGAACAAGGAATGAATCGCCTTTTGAATTTGAATGATTCACG
ATGGATATTATTTCTCAGACTGAAACTTACAAAGTCGTCTTATTGAAGATCCAAGAAATT
ACAGTACCCGAAAGTTGGGAATCTTCTTTCATACTTTTAATTGACATAGACCCCAGTCAT
CTAATAAAATAAGGATGATACGTTGGGAGTGGTCGGGATAGCTCAGCTGGTAGAGCAGAG
GACTGAAAATC
>ww19619_Echium-plantagineum_White_Cliff_Australia
ATAAGACTCTGTCTTAGTGTATAGGAGTTATTGAAGAAAATAAAGGAACAATACTCACCT
TCTTAGAAGGTGAGTATTGTTCCTTTATTTTCTTTTTATTTCCTTACAAAAGAAAAAGAA
GAAAAGGGGGATTCATGATTGAGGATCTTATTTGTTCTGTTTTGTAATTTCTATAATT-C
CGTCCCTATTTTTTATATTTA-TATAAAAAA-TAGATTTATATTTAATGAGCCTTGGTAT
GGAAACCTACTAAGTGACAACTTTCAAATTCAGAGAAACCCTGGAATTAATAAAAATGGG
CAATCCTGAGCCAAATCCGGTTTTCCGAAAACAAACAAAAGTTGAAAAAGAAAAA-GGAT
AGGTGCAGAGACTCAATGGAAGCTGTTCTAACAAATGGAGTTGACTGCTTTGGTCGACGA
ATCTTTCTCATAAAGTGTGAAAGTATATACATTTGTATTGAATACTTTATCAAATGAAAT
GATTAATGACTACCAAAATTTCGAAGAGTTGGTGTTAATCAATTCCACATAGAAGAAAGA
-GTCGAGTATTCATTGATCAAATTATTCACTCCATAGTCCGATAGATCTTTTGAAGAATT
GATTAATCGGACGAGAATAAAGATAGAGTCCCGTTCTACATGTCAATACCGGCAACAATG
AAATTTTTAGTAATAGGAAAATCCGTCGACTTCAAAAGCCTATTTGACATCCCAACGATT
TCTCCTATATCTATTTTCGTTAGTGGTTCCAAATTCCTCACCTTTCTCATTCACTCTATT
CTTTTACAAACGGATCTGTCCGAAAACGCCTTTCATCTTACACAAGTCTTGTATGATACA
CATACAAATGACCATCTTTGAACAAGGAATGAATCGCCTTTTGAATTTGAATGATTCACG
ATGGATATTATTTCTCAGACTGAAACTTACAAAGTCGTCTTATTGAAGATCCAAGAAATT
ACAGTACCCGAAAGTTGGGAATCTTCTTTCATACTTTTAATTGACATAGACCCCAGTCAT
CTAATAAAATAAGGATGATACGTTGGGAGTGGTCGGGATAGCTCAGCTGGTAGAGCAGAG
GACTGAAAATC
>ww19644_Echium-plantagineum_Scotia_NSW_Australia
ATAAGACTCTGTCTTAGTGTATAGGAGTTATTGAAGAAAATAAAGGAACAATACTCACCT
TCTTAGAAGGTGAGTATTGTTCCTTTATTTTCTTTTTATTTCCTTACAAAAGAAAAAGAA
GAAAAGGGGGATTCATGATTGAGGATCTTATTTGTTCTGTTTTGTAATTTCTATAATT-C
CGTCCCTATTTTTTATATTTA-TATAAAAAA-TAGATTTATATTTAATGAGCCTTGGTAT
GGAAACCTACTAAGTGACAACTTTCAAATTCAGAGAAACCCTGGAATTAATAAAAATGGG
CAATCCTGAGCCAAATCCGGTTTTCCGAAAACAAACAAAAGTTGAAAAAGAAAAA-GGAT
AGGTGCAGAGACTCAATGGAAGCTGTTCTAACAAATGGAGTTGACTGCTTTGGTCGACGA
ATCTTTCTCATAAAGTGTGAAAGTATATACATTTGTATTGAATACTTTATCAAATGAAAT
GATTAATGACTACCAAAATTTAGAAGAGTTGGTGTTAATCAATTCCACATAGAAGAAAGA
-GTCGAGTATTCATTGATCAAATTATTCACTCCATAGTCCGATAGATCTTTTGAAGAATT
GATTAATCGGACGAGAATAAAGATAGAGTCCCGTTCTACATGTCAATACCGGCAACAATG
AAATTTTTAGTAATAGGAAAATCCGTCGACTTCAAAAGCCTATTTGACATCCCAACGATT
TCTCCTATATCTATTTTCGTTAGTGGTTCCAAATTCCTCACCTTTCTCATTCACTCTATT
CTTTTACAAACGGATCTGTCCGAAAACGCCTTTCATCTTACACAAGTCTTGTATGATACA
CATACAAATGACCATCTTTGAACAAGGAATGAATCGCCTTTTGAATTTGAATGATTCACG
ATGGATATTATTTCTCAGACTGAAACTTACAAAGTCGTCTTATTGAAGATCCAAGAAATT
ACAGTACCCGAAAGTTGGGAATCTTCTTTCATACTTTTAATTGACATAGACCCCAGTCAT
CTAATAAAATAAGGATGATACATTGGGAGTGGTCGGGATAGCTCAGCTGGTAGAGCAGAG
GACTGAAAATC
>ww19646_Echium-plantagineum_Tundulya_NSW_Australia
ATAAGACTCTGTCTTAGTGTATAGGAGTTATTGAAGAAAATAAAGGAACAATACTCACCT
TCTAAGAAGGTGAGTATTGTTCCTTTATTTTCTTTTTATTTCCTTACAAAAGAAAAAGAA
GAAAAGGGGGATTCATGATTGAGGATCTTATTTGTTCTGTTTTGTAATTTCTATAATT-C
CGTCCCTATTTTTTATATTTA-TATAAAAAA-TAGATTTATATTTAATGAGCCTTGGTAT
GGAAACCTACTAAGTGACAACTTTCAAATTCAGAGAAACCCTGGAATTAATAAAAATGGG
CAATCCTGAGCCAAATCCGGTTTTCCGAAAACAAACAAAAGTTGAAAAAGAAAAA-GGAT
AGGTGCAGAGACTCAATGGAAGCTGTTCTAACAAATGGAGTTGACTGCTTTGGTCGACGA
ATCTTTCTCATAAAGTGTGAAAGTATATACATTTGTATTGAATACTTTATCAAATGAAAT
GATTAATGACTACCAAAATTTCGAAGAGTTGGTGTTAATCAATTCCACATAGAAGAAAGA
-GTCGAGTATTCATTGATCAAATTATTCACTCCATAGTCCGATAGATCTTTTGAAGAATT
GATTAATCGGACGAGAATAAAGATAGAGTCCCGTTCTACATGTCAATACCGGCAACAATG
AAATTTTTAGTAATAGGAAAATCCGTCGACTTCAAAAGCCTATTTGACATCCCAACGATT
TCTCCTATATCTATTTTCGTTAGTGGTTCCAAATTCCTCACCTTTCTCATTCACTCTATT
CTTTTACAAACGGATCTGTCCGAAAACGCCTTTCATCTTACACAAGTCTTGTATGATACA
CATACAAATGACCATCTTTGAACAAGGAATGAATCGCCTTTTGAATTTGAATGATTCACG
ATGGATATTATTTCTCAGACTGAAACTTACAAAGTCGTCTTATTGAAGATCCAAGAAATT
ACAGTACCCGAAAGTTGGGAATCTTCTTTCATACTTTTAATTGACATAGACCCCAGTCAT
CTAATAAAATAAGGATGATACATTGGGAGTGGTCGGGATAGCTCAGCTGGTAGAGCAGAG
GACTGAAAATC
>ww19606_Echium-plantagineum_Launceston_TAS_Australia
ATAAGACTCTGTCTTAGTGTATAGGAGTTATTGAAGAAAATAAAGGAACAATACTCACCT
TCTAAGAAGGTGAGTATTGTTCCTTTATTTTCTTTTTATTTCCTTACAAAAGAAAAAGAA
GAAAAGGGGGATTCATGATTGAGGATCTTATTTGTTCTGTTTTGTAATTTCTATAATT-C
CGTCCCTATTTTTTATATTTA-TATAAAAAA-TAGATTTATATTTAATGAGCCTTGGTAT
GGAAACCTACTAAGTGACAACTTTCAAATTCAGAGAAACCCTGGAATTAATAAAAATGGG
CAATCCTGAGCCAAATCCGGTTTTCCGAAAACAAACAAAAGTTGAAAAAGAAAAA-GGAT
AGGTGCAGAGACTCAATGGAAGCTGTTCTAACAAATGGAGTTGACTGCTTTGGTCGACGA
ATCTTTCTCATAAAGTGTGAAAGTATATACATTTGTATTGAATACTTTATCAAATGAAAT
GATTAATGACTACCAAAATTTCGAAGAGTTGGTGTTAATCAATTCCACATAGAAGAAAGA
-GTCGAGTATTCATTGATCAAATTATTCACTCCATAGTCCGATAGATCTTTTGAAGAATT
GATTAATCGGACGAGAATAAAGATAGAGTCCCGTTCTACATGTCAATACCGGCAACAATG
AAATTTTTAGTAATAGGAAAATCCGTCGACTTCAAAAGCCTATTTGACATCCCAACGATT
TCTCCTATATCTATTTTCGTTAGTGGTTCCAAATTCCTCACCTTTCTCATTCACTCTATT
CTTTTACAAACGGATCTGTCCGAAAACGCCTTTCATCTTACACAAGTCTTGTATGATACA
CATACAAATGACCATCTTTGAACAAGGAATGAATCGCCTTTTGAATTTGAATGATTCACG
ATGGATATTATTTCTCAGACTGAAACTTACAAAGTCGTCTTATTGAAGATCCAAGAAATT
ACAGTACCCGAAAGTTGGGAATCTTCTTTCATACTTTTAATTGACATAGACCCCAGTCAT
CTAATAAAATAAGGATGATACATTGGGAGTGGTCGGGATAGCTCAGCTGGTAGAGCAGAG
GACTGAAAATC
>ww19607_Echium-plantagineum_Kingston_TAS_Australia
ATAAGACTCTGTCTTAGTGTATAGGAGTTATTGAAGAAAATAAAGGAACAATACTCACCT
TCTTAGAAGGTGAGTATTGTTCCTTTATTTTCTTTTTATTTCCTTACAAAAGAAAAAGAA
GAAAAGGGGGATTCATGATTGAGGATCTTATTTGTTCTGTTTTGTAATTTCTATAATT-C
CGTCCCTATTTTTTATATTTA-TATAAAAAA-TAGATTTATATTTAATGAGCCTTGGTAT
GGAAACCTACTAAGTGACAACTTTCAAATTCAGAGAAACCCTGGAATTAATAAAAATGGG
CAATCCTGAGCCAAATCCGGTTTTCCGAAAACAAACAAAAGTTGAAAAAGAAAAA-GGAT
AGGTGCAGAGACTCAATGGAAGCTGTTCTAACAAATGGAGTTGACTGCTTTGGTCGACGA
ATCTTTCTCATAAAGTGTGAAAGTATATACATTTGTATTGAATACTTTATCAAATGAAAT
GATTAATGACTACCAAAATTTAGAAGAGTTGGTGTTAATCAATTCCACATAGAAGAAAGA
-GTCGAGTATTCATTGATCAAATTATTCACTCCATAGTCCGATAGATCTTTTGAAGAATT
GATTAATCGGACGAGAATAAAGATAGAGTCCCGTTCTACATGTCAATACCGGCAACAATG
AAATTTTTAGTAATAGGAAAATCCGTCGACTTCAAAAGCCTATTTGACATCCCAACGATT
TCTCCTATATCTATTTTCGTTAGTGGTTCCAAATTCCTCACCTTTCTCATTCACTCTATT
CTTTTACAAACGGATCTGTCCGAAAACGCCTTTCATCTTACACAAGTCTTGTATGATACA
CATACAAATGACCATCTTTGAACAAGGAATGAATCGCCTTTTGAATTTGAATGATTCACG
ATGGATATTATTTCTCAGACTGAAACTTACAAAGTCGTCTTATTGAAGATCCAAGAAATT
ACAGTACCCGAAAGTTGGGAATCTTCTTTCATACTTTTAATTGACATAGACCCCAGTCAT
CTAATAAAATAAGGATGATACATTGGGAGTGGTCGGGATAGCTCAGCTGGTAGAGCAGAG
GACTGAAAATC
>ww19608_Echium-plantagineum_St_Helens_TAS_Australia
ATAAGACTCTGTCTTAGTGTATAGGAGTTATTGAAGAAAATAAAGGAACAATACTCACCT
TCTTAGAAGGTGAGTATTGTTCCTTTATTTTCTTTTTATTTCCTTACAAAAGAAAAAGAA
GAAAAGGGGGATTCATGATTGAGGATCTTATTTGTTCTGTTTTGTAATTTCTATAATT-C
CGTCCCTATTTTTTATATTTA-TATAAAAAA-TAGATTTATATTTAATGAGCCTTGGTAT
GGAAACCTACTAAGTGACAACTTTCAAATTCAGAGAAACCCTGGAATTAATAAAAATGGG
CAATCCTGAGCCAAATCCGGTTTTCCGAAAACAAACAAAAGTTGAAAAAGAAAAA-GGAT
AGGTGCAGAGACTCAATGGAAGCTGTTCTAACAAATGGAGTTGACTGCTTTGGTCGACGA
ATCTTTCTCATAAAGTGTGAAAGTATATACATTTGTATTGAATACTTTATCAAATGAAAT
GATTAATGACTACCAAAATTTCGAAGAGTTGGTGTTAATCAATTCCACATAGAAGAAAGA
-GTCGAGTATTCATTGATCAAATTATTCACTCCATAGTCCGATAGATCTTTTGAAGAATT
GATTAATCGGACGAGAATAAAGATAGAGTCCCGTTCTACATGTCAATACCGGCAACAATG
AAATTTTTAGTAATAGGAAAATCCGTCGACTTCAAAAGCCTATTTGACATCCCAACGATT
TCTCCTATATCTATTTTCGTTAGTGGTTCCAAATTCCTCACCTTTCTCATTCACTCTATT
CTTTTACAAACGGATCTGTCCGAAAACGCCTTTCATCTTACACAAGTCTTGTATGATACA
CATACAAATGACCATCTTTGAACAAGGAATGAATCGCCTTTTGAATTTGAATGATTCACG
ATGGATATTATTTCTCAGACTGAAACTTACAAAGTCGTCTTATTGAAGATCCAAGAAATT
ACAGTACCCGAAAGTTGGGAATCTTCTTTCATACTTTTAATTGACATAGACCCCAGTCAT
CTAATAAAATAAGGATGATACATTGGGAGTGGTCGGGATAGCTCAGCTGGTAGAGCAGAG
GACTGAAAATC
>ww19622_Echium-plantagineum_St_Agnes_SA_Australia
ATAAGACTCTGTCTTAGTGTATAGGAGTTATTGAAGAAAATAAAGGAACAATACTCACCT
TCTAAGAAGGTGAGTATTGTTCCTTTATTTTCTTTTTATTTCCTTACAAAAGAAAAAGAA
GAAAAGGGGGATTCATGATTGAGGATCTTATTTGTTCTGTTTTGTAATTTCTATAATT-C
CGTCCCTATTTTTTATATTTA-TATAAAAAA-TAGATTTATATTTAATGAGCCTTGGTAT
GGAAACCTACTAAGTGACAACTTTCAAATTCAGAGAAACCCTGGAATTAATAAAAATGGG
CAATCCTGAGCCAAATCCGGTTTTCCGAAAACAAACAAAAGTTGAAAAAGAAAAA-GGAT
AGGTGCAGAGACTCAATGGAAGCTGTTCTAACAAATGGAGTTGACTGCTTTGGTCGACGA
ATCTTTCTCATAAAGTGTGAAAGTATATACATTTGTATTGAATACTTTATCAAATGAAAT
GATTAATGACTACCAAAATTTAGAAGAGTTGGTGTTAATCAATTCCACATAGAAGAAAGA
-GTCGAGTATTCATTGATCAAATTATTCACTCCATAGTCCGATAGATCTTTTGAAGAATT
GATTAATCGGACGAGAATAAAGATAGAGTCCCGTTCTACATGTCAATACCGGCAACAATG
AAATTTTTAGTAATAGGAAAATCCGTCGACTTCAAAAGCCTATTTGACATCCCAACGATT
TCTCCTATATCTATTTTCGTTAGTGGTTCCAAATTCCTCACCTTTCTCATTCACTCTATT
CTTTTACAAACGGATCTGTCCGAAAACGCCTTTCATCTTACACAAGTCTTGTATGATACA
CATACAAATGACCATCTTTGAACAAGGAATGAATCGCCTTTTGAATTTGAATGATTCACG
ATGGATATTATTTCTCAGACTGAAACTTACAAAGTCGTCTTATTGAAGATCCAAGAAATT
ACAGTACCCGAAAGTTGGGAATCTTCTTTCATACTTTTAATTGACATAGACCCCAGTCAT
CTAATAAAATAAGGATGATACGTTGGGAGTGGTCGGGATAGCTCAGCTGGTAGAGCAGAG
GACTGAAAATC
>ww19623_Echium-plantagineum_Mintaro_SA_Australia
ATAAGACTCTGTCTTAGTGTATAGGAGTTATTGAAGAAAATAAAGGAACAATACTCACCT
TCTAAGAAGGTGAGTATTGTTCCTTTATTTTCTTTTTATTTCCTTACAAAAGAAAAAGAA
GAAAAGGGGGATTCATGATTGAGGATCTTATTTGTTCTGTTTTGTAATTTCTATAATT-C
CGTCCCTATTTTTTATATTTA-TATAAAAAA-TAGATTTATATTTAATGAGCCTTGGTAT
GGAAACCTACTAAGTGACAACTTTCAAATTCAGAGAAACCCTGGAATTAATAAAAATGGG
CAATCCTGAGCCAAATCCGGTTTTCCGAAAACAAACAAAAGTTGAAAAAGAAAAA-GGAT
AGGTGCAGAGACTCAATGGAAGCTGTTCTAACAAATGGAGTTGACTGCTTTGGTCGACGA
ATCTTTCTCATAAAGTGTGAAAGTATATACATTTGTATTGAATACTTTATCAAATGAAAT
GATTAATGACTACCAAAATTTCGAAGAGTTGGTGTTAATCAATTCCACATAGAAGAAAGA
-GTCGAGTATTCATTGATCAAATTATTCACTCCATAGTCCGATAGATCTTTTGAAGAATT
GATTAATCGGACGAGAATAAAGATAGAGTCCCGTTCTACATGTCAATACCGGCAACAATG
AAATTTTTAGTAATAGGAAAATCCGTCGACTTCAAAAGCCTATTTGACATCCCAACGATT
TCTCCTATATCTATTTTCGTTAGTGGTTCCAAATTCCTCACCTTTCTCATTCACTCTATT
CTTTTACAAACGGATCTGTCCGAAAACGCCTTTCATCTTACACAAGTCTTGTATGATACA
CATACAAATGACCATCTTTGAACAAGGAATGAATCGCCTTTTGAATTTGAATGATTCACG
ATGGATATTATTTCTCAGACTGAAACTTACAAAGTCGTCTTATTGAAGATCCAAGAAATT
ACAGTACCCGAAAGTTGGGAATCTTCTTTCATACTTTTAATTGACATAGACCCCAGTCAT
CTAATAAAATAAGGATGATACATTGGGAGTGGTCGGGATAGCTCAGCTGGTAGAGCAGAG
GACTGAAAATC
>ww19627_Echium-plantagineum_Dongara_WA_Australia
ATAAGACTCTGTCTTAGTGTATAGGAGTTATTGAAGAAAATAAAGGAACAATACTCACCT
TCTAAGAAGGTGAGTATTGTTCCTTTATTTTCTTTTTATTTCCTTACAAAAGAAAAAGAA
GAAAAGGGGGATTCATGATTGAGGATCTTATTTGTTCTGTTTTGTAATTTCTATAATT-C
CGTCCCTATTTTTTATATTTA-TATAAAAAA-TAGATTTATATTTAATGAGCCTTGGTAT
GGAAACCTACTAAGTGACAACTTTCAAATTCAGAGAAACCCTGGAATTAATAAAAATGGG
CAATCCTGAGCCAAATCCGGTTTTCCGAAAACAAACAAAAGTTGAAAAAGAAAAA-GGAT
AGGTGCAGAGACTCAATGGAAGCTGTTCTAACAAATGGAGTTGACTGCTTTGGTCGACGA
ATCTTTCTCATAAAGTGTGAAAGTATATACATTTGTATTGAATACTTTATCAAATGAAAT
GATTAATGACTACCAAAATTTCGAAGAGTTGGTGTTAATCAATTCCACATAGAAGAAAGA
-GTCGAGTATTCATTGATCAAATTATTCACTCCATAGTCCGATAGATCTTTTGAAGAATT
GATTAATCGGACGAGAATAAAGATAGAGTCCCGTTCTACATGTCAATACCGGCAACAATG
AAATTTTTAGTAATAGGAAAATCCGTCGACTTCAAAAGCCTATTTGACATCCCAACGATT
TCTCCTATATCTATTTTCGTTAGTGGTTCCAAATTCCTCACCTTTCTCATTCACTCTATT
CTTTTACAAACGGATCTGTCCGAAAACGCCTTTCATCTTACACAAGTCTTGTATGATACA
CATACAAATGACCATCTTTGAACAAGGAATGAATCGCCTTTTGAATTTGAATGATTCACG
ATGGATATTATTTCTCAGACTGAAACTTACAAAGTCGTCTTATTGAAGATCCAAGAAATT
ACAGTACCCGAAAGTTGGGAATCTTCTTTCATACTTTTAATTGACATAGACCCCAGTCAT
CTAATAAAATAAGGATGATACATTGGGAGTGGTCGGGATAGCTCAGCTGGTAGAGCAGAG
GACTGAAAATC
>ww19631_Echium-plantagineum_Narrogin_WA_Australia
ATAAGACTCTGTCTTAGTGTATAGGAGTTATTGAAGAAAATAAAGGAACAATACTCACCT
TCTAAGAAGGTGAGTATTGTTCCTTTATTTTCTTTTTATTTCCTTACAAAAGAAAAAGAA
GAAAAGGGGGATTCATGATTGAGGATCTTATTTGTTCTGTTTTGTAATTTCTATAATT-C
CGTCCCTATTTTTTATATTTA-TATAAAAAA-TAGATTTATATTTAATGAGCCTTGGTAT
GGAAACCTACTAAGTGACAACTTTCAAATTCAGAGAAACCCTGGAATTAATAAAAATGGG
CAATCCTGAGCCAAATCCGGTTTTCCGAAAACAAACAAAAGTTGAAAAAGAAAAA-GGAT
AGGTGCAGAGACTCAATGGAAGCTGTTCTAACAAATGGAGTTGACTGCTTTGGTCGACGA
ATCTTTCTCATAAAGTGTGAAAGTATATACATTTGTATTGAATACTTTATCAAATGAAAT
GATTAATGACTACCAAAATTTCGAAGAGTTGGTGTTAATCAATTCCACATAGAAGAAAGA
-GTCGAGTATTCATTGATCAAATTATTCACTCCATAGTCCGATAGATCTTTTGAAGAATT
GATTAATCGGACGAGAATAAAGATAGAGTCCCGTTCTACATGTCAATACCGGCAACAATG
AAATTTTTAGTAATAGGAAAATCCGTCGACTTCAAAAGCCTATTTGACATCCCAACGATT
TCTCCTATATCTATTTTCGTTAGTGGTTCCAAATTCCTCACCTTTCTCATTCACTCTATT
CTTTTACAAACGGATCTGTCCGAAAACGCCTTTCATCTTACACAAGTCTTGTATGATACA
CATACAAATGACCATCTTTGAACAAGGAATGAATCGCCTTTTGAATTTGAATGATTCACG
ATGGATATTATTTCTCAGACTGAAACTTACAAAGTCGTCTTATTGAAGATCCAAGAAATT
ACAGTACCCGAAAGTTGGGAATCTTCTTTCATACTTTTAATTGACATAGACCCCAGTCAT
CTAATAAAATAAGGATGATACGTTGGGAGTGGTCGGGATAGCTCAGCTGGTAGAGCAGAG
GACTGAAAATC
>ww19629_Echium-plantagineum_WA_Australia
ATAAGACTCTGTCTTAGTGTATAGGAGTTATTGAAGAAAATAAAGGAACAATACTCACCT
TCTAAGAAGGTGAGTATTGTTCCTTTATTTTCTTTTTATTTCCTTACAAAAGAAAAAGAA
GAAAAGGGGGATTCATGATTGAGGATCTTATTTGTTCTGTTTTGTAATTTCTATAATT-C
CGTCCCTATTTTTTATATTTATTATAAAAAA-TAGATTTATATTTAATGAGCCTTGGTAT
GGAAACCTACTAAGTGACAACTTTCAAATTCAGAGAAACCCTGGAATTAATAAAAATGGG
CAATCCTGAGCCAAATCCGGTTTTCCGAAAACAAACAAAAGTTGAAAAAGAAAAA-GGAT
AGGTGCAGAGACTCAATGGAAGCTGTTCTAACAAATGGAGTTGACTGCTTTGGTCGACGA
ATCTTTCTCATAAAGTGTGAAAGTATATACATTTGTATTGAATACTTTATCAAATGAAAT
GATTAATGACTACCAAAATTTAGAAGAGTTGGTGTTAATCAATTCCACATAGAAGAAAGA
-GTCGAGTATTCATTGATCAAATTATTCACTCCATAGTCCGATAGATCTTTTGAAGAATT
GATTAATCGGACGAGAATAAAGATAGAGTCCCGTTCTACATGTCAATACCGGCAACAATG
AAATTTTTAGTAATAGGAAAATCCGTCGACTTCAAAAGCCTATTTGACATCCCAACGATT
TCTCCTATATCTATTTTCGTTAGTGGTTCCAAATTCCTCACCTTTCTCATTCACTCTATT
CTTTTACAAACGGATCTGTCCGAAAACGCCTTTCATCTTACACAAGTCTTGTATGATACA
CATACAAATGACCATCTTTGAACAAGGAATGAATCGCCTTTTGAATTTGAATGATTCACG
ATGGATATTATTTCTCAGACTGAAACTTACAAAGTCGTCTTATTGAAGATCCAAGAAATT
ACAGTACCCGAAAGTTGGGAATCTTCTTTCATACTTTTAATTGACATAGACCCCAGTCAT
CTAATAAAATAAGGATGATACGTTGGGAGTGGTCGGGATAGCTCAGCTGGTAGAGCAGAG
GACTGAAAATC
>ww19632_Echium-plantagineum_Northam_WA_Australia
ATAAGACTCTGTCTTAGTGTATAGGAGTTATTGAAGAAAATAAAGGAACAATACTCACCT
TCTAAGAAGGTGAGTATTGTTCCTTTATTTTCTTTTTATTTCCTTACAAAAGAAAAAGAA
GAAAAGGGGGATTCATGATTGAGGATCTTATTTGTTCTGTTTTGTAATTTCTATAATT-C
CGTCCCTATTTTTTATATTTA-TATAAAAAA-TAGATTTATATTTAATGAGCCTTGGTAT
GGAAACCTACTAAGTGACAACTTTCAAATTCAGAGAAACCCTGGAATTAATAAAAATGGG
CAATCCTGAGCCAAATCCGGTTTTCCGAAAACAAACAAAAGTTGAAAAAGAAAAA-GGAT
AGGTGCAGAGACTCAATGGAAGCTGTTCTAACAAATGGAGTTGACTGCTTTGGTCGACGA
ATCTTTCTCATAAAGTGTGAAAGTATATACATTTGTATTGAATACTTTATCAAATGAAAT
GATTAATGACTACCAAAATTTCGAAGAGTTGGTGTTAATCAATTCCACATAGAAGAAAGA
-GTCGAGTATTCATTGATCAAATTATTCACTCCATAGTCCGATAGATCTTTTGAAGAATT
GATTAATCGGACGAGAATAAAGATAGAGTCCCGTTCTACATGTCAATACCGGCAACAATG
AAATTTTTAGTAATAGGAAAATCCGTCGACTTCAAAAGCCTATTTGACATCCCAACGATT
TCTCCTATATCTATTTTCGTTAGTGGTTCCAAATTCCTCACCTTTCTCATTCACTCTATT
CTTTTACAAACGGATCTGTCCGAAAACGCCTTTCATCTTACACAAGTCTTGTATGATACA
CATACAAATGACCATCTTTGAACAAGGAATGAATCGCCTTTTGAATTTGAATGATTCACG
ATGGATATTATTTCTCAGACTGAAACTTACAAAGTCGTCTTATTGAAGATCCAAGAAATT
ACAGTACCCGAAAGTTGGGAATCTTCTTTCATACTTTTAATTGACATAGACCCCAGTCAT
CTAATAAAATAAGGATGATACGTTGGGAGTGGTCGGGATAGCTCAGCTGGTAGAGCAGAG
GACTGAAAATC
>ww19637_Echium-plantagineum_Alice_Spring_Australia
ATAAGACTCTGTCTTAGTGTATAGGAGTTATTGAAGAAAATAAAGGAACAATACTCACCT
TCTTAGAAGGTGAGTATTGTTCCTTTATTTTCTTTTTATTTCCTTACAAAAGAAAAAGAA
GAAAAGGGGGATTCATGATTGAGGATCTTATTTGTTCTGTTTTGTAATTTCTATAATT-C
CGTCCCTATTTTTTATATTTA-TATAAAAAA-TAGATTTATATTTAATGAGCCTTGGTAT
GGAAACCTACTAAGTGACAACTTTCAAATTCAGAGAAACCCTGGAATTAATAAAAATGGG
CAATCCTGAGCCAAATCCGGTTTTCCGAAAACAAACAAAAGTTGAAAAAGAAAAA-GGAT
AGGTGCAGAGACTCAATGGAAGCTGTTCTAACAAATGGAGTTGACTGCTTTGGTCGACGA
ATCTTTCTCATAAAGTGTGAAAGTATATACATTTGTATTGAATACTTTATCAAATGAAAT
GATTAATGACTACCAAAATTTCGAAGAGTTGGTGTTAATCAATTCCACATAGAAGAAAGA
-GTCGAGTATTCATTGATCAAATTATTCACTCCATAGTCCGATAGATCTTTTGAAGAATT
GATTAATCGGACGAGAATAAAGATAGAGTCCCGTTCTACATGTCAATACCGGCAACAATG
AAATTTTTAGTAATAGGAAAATCCGTCGACTTCAAAAGCCTATTTGACATCCCAACGATT
TCTCCTATATCTATTTTCGTTAGTGGTTCCAAATTCCTCACCTTTCTCATTCACTCTATT
CTTTTACAAACGGATCTGTCCGAAAACGCCTTTCATCTTACACAAGTCTTGTATGATACA
CATACAAATGACCATCTTTGAACAAGGAATGAATCGCCTTTTGAATTTGAATGATTCACG
ATGGATATTATTTCTCAGACTGAAACTTACAAAGTCGTCTTATTGAAGATCCAAGAAATT
ACAGTACCCGAAAGTTGGGAATCTTCTTTCATACTTTTAATTGACATAGACCCCAGTCAT
CTAATAAAATAAGGATGATACGTTGGGAGTGGTCGGGATAGCTCAGCTGGTAGAGCAGAG
GACTGAAAATC
